# Supplementary material for: Systematic elucidation of the cross-omics regulatory network in chronic rhinosinusitis: the LAT-IL23R metabolic axis
Source: Braz J Otorhinolaryngol. 2026 Apr 22;92(4):101819. doi: 10.1016/j.bjorl.2026.101819 (PMC13126341; doi:10.1016/j.bjorl.2026.101819)
Supplement: Supplementary file 1 [file mmc1.xlsx]

## Sheet: Sheet1
Table S1 List of the identification(ID) for each of the 1400 plasma metabolites
accessionId	reportedTrait	Samplesize
GCST90199621	Carnitine levels	8192
GCST90199622	Benzoate levels	7306
GCST90199623	Maltotriose levels	4641
GCST90199624	Hippurate levels	8260
GCST90199625	Methionine sulfoxide levels	8243
GCST90199626	Xanthurenate levels	7965
GCST90199627	N-alpha-acetylornithine levels	5606
GCST90199628	3-methylhistidine levels	8289
GCST90199629	Glycerophosphorylcholine (GPC) levels	8212
GCST90199630	Phenylacetate levels	7059
GCST90199631	3-methyl-2-oxovalerate levels	8257
GCST90199632	Tartarate levels	7099
GCST90199633	Suberate (C8-DC) levels	6902
GCST90199634	5-hydroxylysine levels	8128
GCST90199635	3-phenylpropionate hydrocinnamate levels	7925
GCST90199636	Kynurenine levels	8244
GCST90199637	N-acetylglutamate levels	7802
GCST90199638	Glycerol 3-phosphate levels	8201
GCST90199639	Imidazole lactate levels	8256
GCST90199640	4-guanidinobutanoate levels	8144
GCST90199641	Glucuronate levels	7988
GCST90199642	Ribitol levels	8128
GCST90199643	Glycodeoxycholate levels	6877
GCST90199644	Theobromine levels	8137
GCST90199645	Quinate levels	8200
GCST90199646	Gentisate levels	8013
GCST90199647	Theophylline levels	7822
GCST90199648	1,5-anhydroglucitol (1,5-ag) levels	8139
GCST90199649	1-stearoyl-2-arachidonoyl-GPI (18:0/20:4) levels	8134
GCST90199650	Indolelactate levels	8233
GCST90199651	Docosahexaenoate DHA; 22:6n3 levels	8279
GCST90199652	1-stearoyl-2-oleoyl-GPS (18:0/18:1) levels	8055
GCST90199653	1-myristoyl-2-palmitoyl-gpc (14:0/16:0) levels	8271
GCST90199654	Paraxanthine levels in elite athletes	7840
GCST90199655	4-methyl-2-oxopentanoate levels	8255
GCST90199656	3-indoxyl sulfate levels	8242
GCST90199657	Sphingosine 1-phosphate levels	8246
GCST90199658	Alpha-hydroxyisocaproate levels	8250
GCST90199659	1-stearoyl-GPI (18:0) levels	8260
GCST90199660	1,2-dipalmitoyl-gpc (16:0/16:0) levels	8264
GCST90199661	Maleate levels	8171
GCST90199662	Isovalerate (i5:0) levels	7862
GCST90199663	4-acetylphenol sulfate levels	7135
GCST90199664	Phenyllactate (PLA) levels in elite athletes	8235
GCST90199665	N-acetylaspartate (naa) levels	8148
GCST90199666	Palmitoylcarnitine levels (Metabolon platform)	8256
GCST90199667	Erythritol levels in elite athletes	8167
GCST90199668	Hexanoylcarnitine levels (Biocrates platform)	8242
GCST90199669	Acetylcarnitine levels (Biocrates platform)	8262
GCST90199670	Iminodiacetate (IDA) levels	8213
GCST90199671	Cysteine s-sulfate levels	8229
GCST90199672	Oxalate (ethanedioate) levels	8181
GCST90199673	DHEAS levels	8228
GCST90199674	3-hydroxymyristate levels	8235
GCST90199675	Homoarginine levels	8265
GCST90199676	1-oleoylglycerol (18:1) levels	8225
GCST90199677	3-methyl-2-oxobutyrate levels	8254
GCST90199678	Tartronate (hydroxymalonate) levels	8125
GCST90199679	2,3-dihydroxypyridine levels	6496
GCST90199680	3-hydroxyoctanoate levels	8182
GCST90199681	2-hydroxyoctanoate levels	8224
GCST90199682	Homocitrulline levels	7998
GCST90199683	Indoleacetate levels	8208
GCST90199684	1-linoleoylglycerol (18:2) levels	8212
GCST90199685	2-linoleoylglycerol (18:2) levels	6378
GCST90199686	Indolepropionate levels	8153
GCST90199687	Threonate levels	8151
GCST90199688	N-acetylglycine levels	8250
GCST90199689	Glycolithocholate levels	7158
GCST90199690	EDTA levels	8239
GCST90199691	1-methylhistidine levels	8226
GCST90199692	Citramalate levels	7125
GCST90199693	3-hydroxydecanoate levels	8239
GCST90199694	1,3-dimethylurate levels	7444
GCST90199695	Galactonate levels	7518
GCST90199696	Trigonelline levels	8272
GCST90199697	Dodecanedioate levels	8240
GCST90199698	Isobutyrylcarnitine (c4) levels	8243
GCST90199699	3-methylxanthine levels	8085
GCST90199700	3-hydroxylaurate levels	8206
GCST90199701	Pyridoxate levels	8089
GCST90199702	5-hydroxyhexanoate levels	7097
GCST90199703	Gamma-glutamylvaline levels	8179
GCST90199704	3-hydroxysebacate levels	7325
GCST90199705	Propionylglycine levels	7311
GCST90199706	Butyrylglycine levels	6044
GCST90199707	Pro-hydroxy-pro levels	8208
GCST90199708	Propionylcarnitine (c3) levels	8273
GCST90199709	Adrenate (22:4n6) levels	8279
GCST90199710	Docosatrienoate (22:3n3) levels	6511
GCST90199711	Docosadienoate (22:2n6) levels	8264
GCST90199712	3-carboxy-4-methyl-5-propyl-2-furanpropanoate (cmpf) levels	8270
GCST90199713	Docosapentaenoate n3 DPA; 22:5n3 levels	8284
GCST90199714	3-hydroxy-2-ethylpropionate levels	8238
GCST90199715	Myristoleate (14:1n5) levels	8255
GCST90199716	10-undecenoate (11:1n1) levels	8243
GCST90199717	1-methyl-4-imidazoleacetate levels	8090
GCST90199718	Sebacate (C10-DC) levels	7926
GCST90199719	Tauro-beta-muricholate levels	4661
GCST90199720	Octanoylcarnitine (c8) levels	8226
GCST90199721	Stearidonate (18:4n3) levels	8240
GCST90199722	Decanoylcarnitine (C10) levels	8225
GCST90199723	5-dodecenoate (12:1n7) levels	8248
GCST90199724	N-acetylisoleucine levels	7223
GCST90199725	Campesterol levels	5300
GCST90199726	N-acetylthreonine levels	8223
GCST90199727	1-oleoyl-GPC (18:1) levels	8257
GCST90199728	10-nonadecenoate (19:1n9) levels	8277
GCST90199729	Piperine levels	8155
GCST90199730	Carnitine C14 levels	8241
GCST90199731	10-heptadecenoate (17:1n7) levels	8282
GCST90199732	1-stearoyl-gpc (18:0) levels	8240
GCST90199733	1-palmitoyl-GPC (16:0) levels	8232
GCST90199734	Hyocholate levels	5782
GCST90199735	N-acetylhistidine levels	7054
GCST90199736	Alpha-hydroxyisovalerate levels	8208
GCST90199737	N-acetylproline levels	7100
GCST90199738	Stachydrine levels	8297
GCST90199739	Salicyluric glucuronide levels	5190
GCST90199740	P-cresol sulfate levels	8183
GCST90199741	Gamma-glutamylglycine levels	8263
GCST90199742	1-linoleoyl-gpc (18:2) levels	8262
GCST90199743	Stearoylcarnitine levels	8133
GCST90199744	Eicosenoate (20:1) levels	8277
GCST90199745	Aconitate [cis or trans] levels	8262
GCST90199746	Erythronate levels	8198
GCST90199747	Isovalerylcarnitine (C5) levels	8266
GCST90199748	Linolenate [alpha or gamma; (18:3n3 or 6)] levels	8257
GCST90199749	Gamma-glutamylthreonine levels	8231
GCST90199750	Laurylcarnitine levels	8241
GCST90199751	Gamma-glutamylmethionine levels	8237
GCST90199752	Epiandrosterone sulfate levels	8174
GCST90199753	Gamma-glutamyltryptophan levels	7902
GCST90199754	7-methylxanthine levels	8019
GCST90199755	3,7-dimethylurate levels	6894
GCST90199756	1,7-dimethyluric acid levels	7950
GCST90199757	1,3,7-trimethylurate levels	7446
GCST90199758	N4-acetylcytidine levels	7425
GCST90199759	Indolebutyrate levels	4423
GCST90199760	5-acetylamino-6-amino-3-methyluracil levels	8006
GCST90199761	N1-methylinosine levels	8147
GCST90199762	N6-carbamoylthreonyladenosine levels	8176
GCST90199763	1-methylxanthine levels	7959
GCST90199764	N2,n2-dimethylguanosine levels	8210
GCST90199765	4-hydroxyhippurate levels	8259
GCST90199766	3-(3-amino-3-carboxypropyl)uridine levels	7679
GCST90199767	5,6-dihydrouridine levels	8210
GCST90199768	Phenylacetylglutamine levels	8251
GCST90199769	3-hydroxydodecanedioate levels	7168
GCST90199770	1-arachidonylglycerol (20:4) levels	7650
GCST90199771	7-methylguanine levels	8239
GCST90199772	1-stearoyl-GPE (18:0) levels	8270
GCST90199773	Phenol sulfate levels	8249
GCST90199774	Oleoylcarnitine levels	8260
GCST90199775	Gamma-glutamylisoleucine levels	8267
GCST90199776	Malonylcarnitine levels	5822
GCST90199777	1-palmitoleoyl-GPC (16:1) levels	8227
GCST90199778	N-methyl-2-pyridone-5-carboxamide levels	8177
GCST90199779	Gamma-glutamyl-2-aminobutyrate levels	7826
GCST90199780	1-stearoyl-GPG (18:0) levels	6806
GCST90199781	Hexanoylglycine levels	6015
GCST90199782	Glutamine degradant levels	8293
GCST90199783	5-methyluridine (ribothymidine) levels	8168
GCST90199784	Cysteine-glutathione disulfide levels	7812
GCST90199785	Isovalerylglycine levels	7100
GCST90199786	2-hydroxy-3-methylvalerate levels	8246
GCST90199787	Homostachydrine levels	8248
GCST90199788	1-arachidonoyl-gpc (20:4n6) levels	8267
GCST90199789	2-palmitoyl-GPC (16:0) levels	8249
GCST90199790	2-palmitoleoyl-GPC (16:1) levels	6697
GCST90199791	1-arachidonoyl-GPE (20:4n6) levels	8270
GCST90199792	1-palmitoyl-GPE (16:0) levels	8276
GCST90199793	1-linoleoyl-GPE (18:2) levels	8279
GCST90199794	1-oleoyl-GPE (18:1) levels	8283
GCST90199795	2-hydroxypalmitate levels	8247
GCST90199796	Docosapentaenoate (n6 DPA; 22:5n6) levels	7540
GCST90199797	Gulonate levels	7731
GCST90199798	Isobutyrylglycine levels	7465
GCST90199799	Glutarylcarnitine (c5-dc) levels	8238
GCST90199800	Carnitine C5:1 levels	8097
GCST90199801	Hydroquinone sulfate levels	7682
GCST90199802	Beta-hydroxyisovaleroylcarnitine levels	8232
GCST90199803	Catechol sulfate levels	8242
GCST90199804	7-alpha-hydroxy-3-oxo-4-cholestenoate (7-hoca) levels	8236
GCST90199805	Octadecanedioate levels	8223
GCST90199806	Tetradecanedioate (C14-DC) levels	8268
GCST90199807	Hexadecanedioate (C16-DC) levels	8260
GCST90199808	Glycerophosphoethanolamine levels	8231
GCST90199809	Taurolithocholate 3-sulfate levels	8124
GCST90199810	1-palmitoyl-GPI (16:0) levels	8246
GCST90199811	Glycolithocholate sulfate levels	8165
GCST90199812	3-(3-hydroxyphenyl)propionate levels	7304
GCST90199813	Deoxycarnitine levels	8271
GCST90199814	Alpha-hydroxycaproate levels	5169
GCST90199815	1-ribosyl-imidazoleacetate levels	8205
GCST90199816	3,4-dihydroxybutyrate levels	8142
GCST90199817	Indoleacetylglutamine levels	6161
GCST90199818	Mannitol/sorbitol levels	8211
GCST90199819	Tryptophan betaine levels	8216
GCST90199820	Dihomo-linolenate (20:3n3 or n6) levels	8273
GCST90199821	1-linoleoyl-GPI (18:2) levels	8268
GCST90199822	1-oleoyl-GPI (18:1) levels	8252
GCST90199823	O-cresol sulfate levels	7315
GCST90199824	4-vinylphenol sulfate levels	8280
GCST90199825	Pyrraline levels	7920
GCST90199826	N6-acetyllysine levels	8242
GCST90199827	Thymol sulfate levels	8063
GCST90199828	N-acetylserine levels	8217
GCST90199829	3-methyladipate levels	6958
GCST90199830	4-ethylphenylsulfate levels	8139
GCST90199831	1-stearoyl-2-oleoyl-GPE (18:0/18:1) levels	8273
GCST90199832	Dimethylarginine (sdma + adma) levels	8233
GCST90199833	Hexanoylglutamine levels	8128
GCST90199834	Gamma-glutamylalanine levels	7518
GCST90199835	5alpha-androstan-3beta,17beta-diol disulfate levels	8199
GCST90199836	N-methylproline levels	8299
GCST90199837	Carotenoid levels (cryptoxanthin)	8226
GCST90199838	5alpha-pregnan-3beta,20alpha-diol disulfate levels	8130
GCST90199839	Taurocholenate sulfate levels	8249
GCST90199840	Pregnenediol disulfate (C21H34O8S2) levels	8245
GCST90199841	Glycocholenate sulfate levels	8250
GCST90199842	Androstenediol (3beta,17beta) disulfate (1) levels	8222
GCST90199843	Chiro-inositol levels	4429
GCST90199844	1-palmitoyl-2-linoleoyl-GPE (16:0/18:2) levels	8266
GCST90199845	Sphinganine-1-phosphate levels	8126
GCST90199846	Glycosyl-N-stearoyl-sphingosine (d18:1/18:0) levels	8233
GCST90199847	4-allylphenol sulfate levels	8240
GCST90199848	Succinylcarnitine levels	8212
GCST90199849	21-hydroxypregnenolone disulfate levels	8132
GCST90199850	5alpha-androstan-3alpha,17alpha-diol monosulfate levels	5524
GCST90199851	Androstenediol (3beta,17beta) disulfate (2) levels	8205
GCST90199852	5alpha-androstan-3beta,17alpha-diol disulfate levels	7103
GCST90199853	5alpha-pregnan-3beta,20beta-diol monosulfate (1) levels	7772
GCST90199854	5alpha-pregnan-3beta,20alpha-diol monosulfate (2) levels	8028
GCST90199855	5alpha-androstan-3beta,17beta-diol monosulfate (2) levels	7066
GCST90199856	Androstenediol (3alpha, 17alpha) monosulfate (3) levels	8192
GCST90199857	5alpha-pregnan-diol disulfate levels	4110
GCST90199858	5alpha-androstan-3alpha,17beta-diol monosulfate (1) levels	7608
GCST90199859	5alpha-androstan-3alpha,17beta-diol disulfate levels	5082
GCST90199860	Andro steroid monosulfate C19H28O6S (1) levels	7415
GCST90199861	Pregnenediol sulfate (C21H34O5S) levels	8260
GCST90199862	4-hydroxycoumarin levels	6944
GCST90199863	16a-hydroxy DHEA 3-sulfate levels	8236
GCST90199864	Gamma-CEHC levels	8258
GCST90199865	2-hydroxyglutarate levels	7769
GCST90199866	N-acetyl-beta-alanine levels	8231
GCST90199867	Tridecenedioate (C13:1-DC) levels	8231
GCST90199868	N-acetyl-3-methylhistidine levels	7018
GCST90199869	2-hydroxyhippurate levels	8241
GCST90199870	4-cholesten-3-one levels	6990
GCST90199871	Androstenediol (3beta,17beta) monosulfate (2) levels	7811
GCST90199872	Androstenediol (3beta,17beta) monosulfate (1) levels	8229
GCST90199873	Pregnenolone sulfate levels	7772
GCST90199874	S-methylmethionine levels	6674
GCST90199875	13-HODE + 9-HODE levels	8207
GCST90199876	Palmitoyl sphingomyelin (d18:1/16:0) levels	8269
GCST90199877	Indole-3-carboxylate levels	4989
GCST90199878	Sphingomyelin (d18:1/18:1, d18:2/18:0) levels	8267
GCST90199879	Ergothioneine levels	8210
GCST90199880	Cis-4-decenoylcarnitine (C10:1) levels	8239
GCST90199881	5-(galactosylhydroxy)-L-lysine levels	6898
GCST90199882	2s,3R-dihydroxybutyrate levels	8252
GCST90199883	Cysteinylglycine disulfide levels	8216
GCST90199884	2,3-dihydroxyisovalerate levels	8268
GCST90199885	Alpha-ketoglutaramate levels	8210
GCST90199886	3-methylglutaconate levels	8197
GCST90199887	(16 or 17)-methylstearate (a19:0 or i19:0) levels	8239
GCST90199888	Cinnamoylglycine levels	7824
GCST90199889	2R,3R-dihydroxybutyrate levels	8223
GCST90199890	4-hydroxyglutamate levels	7226
GCST90199891	S-methylcysteine levels	8239
GCST90199892	Isoursodeoxycholate levels	8234
GCST90199893	Cis-4-decenoate (10:1n6) levels	8173
GCST90199894	4-oxo-retinoic acid levels	7514
GCST90199895	1-lignoceroyl-GPC (24:0) levels	8208
GCST90199896	Sulfate levels	8230
GCST90199897	4-hydroxy-2-oxoglutaric acid levels	7919
GCST90199898	Glycoursodeoxycholate levels	8252
GCST90199899	1-(1-enyl-palmitoyl)-GPC (p-16:0) levels	8170
GCST90199900	Argininate levels	8226
GCST90199901	1-methyl-5-imidazoleacetate levels	8171
GCST90199902	Hydantoin-5-propionate levels	8164
GCST90199903	2-oxoarginine levels	8223
GCST90199904	Pantoate levels	7662
GCST90199905	Formiminoglutamate levels	8175
GCST90199906	1-(1-enyl-palmitoyl)-GPE (p-16:0) levels	8227
GCST90199907	S-methylcysteine sulfoxide levels	8255
GCST90199908	2-o-methylascorbic acid levels	8219
GCST90199909	Eicosanedioate (C20-DC) levels	8258
GCST90199910	1-(1-enyl-stearoyl)-GPE (p-18:0) levels	8249
GCST90199911	Beta-citrylglutamate levels	8226
GCST90199912	N-oleoyltaurine levels	7375
GCST90199913	Docosadioate (C22-DC) levels	8225
GCST90199914	Oleoyl-linoleoyl-glycerol (18:1/18:2) [2] levels	8069
GCST90199915	Imidazole propionate levels	7776
GCST90199916	Carnitine C18:2 levels	8268
GCST90199917	Pregnanediol-3-glucuronide levels	7905
GCST90199918	Carboxyethyl-gaba levels	8090
GCST90199919	Alliin levels	6517
GCST90199920	Trimethylamine n-oxide levels	8218
GCST90199921	Dihydroferulate levels	6398
GCST90199922	Prolylglycine levels	7907
GCST90199923	N-palmitoylglycine levels	8236
GCST90199924	N-methyltaurine levels	5440
GCST90199925	Succinimide levels	5865
GCST90199926	N-acetylcarnosine levels	8233
GCST90199927	Histidine betaine (hercynine) levels	7518
GCST90199928	2-stearoyl-GPE (18:0) levels	8073
GCST90199929	Margaroylcarnitine (C17) levels	8112
GCST90199930	(R)-3-hydroxybutyrylcarnitine levels	7787
GCST90199931	Lanthionine levels	7760
GCST90199932	Mannonate levels	8166
GCST90199933	3b-hydroxy-5-cholenoic acid levels	6846
GCST90199934	2-hydroxydecanoate levels	8267
GCST90199935	Glycohyocholate levels	7095
GCST90199936	3-methyl catechol sulfate (2) levels	6320
GCST90199937	2-aminooctanoate levels	8178
GCST90199938	3-methyl catechol sulfate (1) levels	8233
GCST90199939	4-methylcatechol sulfate levels	8229
GCST90199940	Guaiacol sulfate levels	8262
GCST90199941	Gamma-CEHC glucuronide levels	6305
GCST90199942	Dimethyl sulfone levels	7905
GCST90199943	2-piperidinone levels	8225
GCST90199944	Indolin-2-one levels	7027
GCST90199945	Sphingomyelin (d18:1/14:0, d16:1/16:0) levels	8254
GCST90199946	3-acetylphenol sulfate levels	6897
GCST90199947	Sphingomyelin (d18:2/16:0, d18:1/16:1) levels	8272
GCST90199948	S-allylcysteine levels	6857
GCST90199949	6-oxopiperidine-2-carboxylate levels	8032
GCST90199950	2-aminophenol sulfate levels	8264
GCST90199951	N-acetylalliin levels	5432
GCST90199952	2-aminoheptanoate levels	8238
GCST90199953	3-methoxytyramine sulfate levels	5419
GCST90199954	N2,N5-diacetylornithine levels	7596
GCST90199955	Ferulic acid 4-sulfate levels	7332
GCST90199956	1H-indole-7-acetic acid levels	5986
GCST90199957	3-(3-hydroxyphenyl)propionate sulfate levels	5773
GCST90199958	1-linolenoyl-GPC (18:3) levels	8261
GCST90199959	O-sulfo-l-tyrosine levels	8229
GCST90199960	N-formylanthranilic acid levels	7534
GCST90199961	Methionine sulfone levels	8254
GCST90199962	Acisoga levels	7489
GCST90199963	17alpha-hydroxypregnanolone glucuronide levels	5582
GCST90199964	Etiocholanolone glucuronide levels	7821
GCST90199965	Fructosyllysine levels	8238
GCST90199966	1-(1-enyl-oleoyl)-GPE (p-18:1) levels	8157
GCST90199967	N-acetyltaurine levels	8160
GCST90199968	1-palmitoyl-GPG (16:0) levels	7708
GCST90199969	1-oleoyl-GPG (18:1) levels	6990
GCST90199970	Octadecenedioylcarnitine (C18:1-DC) levels	8245
GCST90199971	3-methylglutarylcarnitine (2) levels	8220
GCST90199972	Sphingomyelin (d18:1/24:1, d18:2/24:0) levels	8267
GCST90199973	Methyl glucopyranoside (alpha + beta) levels	7973
GCST90199974	9-hydroxystearate levels	7474
GCST90199975	Sphingomyelin (d18:2/14:0, d18:1/14:1) levels	8278
GCST90199976	1-dihomo-linolenylglycerol (20:3) levels	6470
GCST90199977	4-hydroxychlorothalonil levels	8216
GCST90199978	Vanillactate levels	7935
GCST90199979	Carnitine C14:1 levels	8257
GCST90199980	N-formylphenylalanine levels	7229
GCST90199981	2-acetamidophenol sulfate levels	6984
GCST90199982	4-vinylguaiacol sulfate levels	7592
GCST90199983	5alpha-androstan-3alpha,17beta-diol monosulfate (2) levels	5920
GCST90199984	Vanillic alcohol sulfate levels	5076
GCST90199985	Methyl-4-hydroxybenzoate sulfate levels	8285
GCST90199986	Eugenol sulfate levels	7063
GCST90199987	2-methoxyresorcinol sulfate levels	5897
GCST90199988	Tyramine O-sulfate levels	7254
GCST90199989	4-methylguaiacol sulfate levels	7141
GCST90199990	3-hydroxypyridine sulfate levels	8270
GCST90199991	Arabonate/xylonate levels	8211
GCST90199992	Octadecanedioylcarnitine (C18-DC) levels	8049
GCST90199993	Phenylacetylcarnitine levels	8127
GCST90199994	Ethylparaben sulfate levels	6408
GCST90199995	Sphingomyelin (d18:1/20:2, d18:2/20:1, d16:1/22:2) levels	8124
GCST90199996	Sphingomyelin (d18:1/20:1, d18:2/20:0) levels	8255
GCST90199997	Behenoyl sphingomyelin (d18:1/22:0) levels	8260
GCST90199998	Propyl 4-hydroxybenzoate sulfate levels	7855
GCST90199999	4-methoxyphenol sulfate levels	7500
GCST90200000	Umbelliferone sulfate levels	5598
GCST90200001	Sphingomyelin (d18:1/20:0, d16:1/22:0) levels	8257
GCST90200002	6-hydroxyindole sulfate levels	8229
GCST90200003	P-cresol glucuronide levels	7969
GCST90200004	N-carbamoylalanine levels	7315
GCST90200005	Citraconate/glutaconate levels	8263
GCST90200006	1,2,3-benzenetriol sulfate (2) levels	7484
GCST90200007	3-methoxycatechol sulfate (2) levels	7286
GCST90200008	C-glycosyltryptophan levels	8204
GCST90200009	3-methoxycatechol sulfate (1) levels	8194
GCST90200010	Sphingomyelin (d18:1/22:1, d18:2/22:0, d16:1/24:1) levels	8246
GCST90200011	Arabitol/xylitol levels	8219
GCST90200012	3-hydroxyhexanoate levels	8268
GCST90200013	Sphingomyelin (d18:1/22:2, d18:2/22:1, d16:1/24:2) levels	8267
GCST90200014	3beta-hydroxy-5-cholestenoate levels	8259
GCST90200015	N-acetylkynurenine (2) levels	6193
GCST90200016	Dopamine 4-sulfate levels	6888
GCST90200017	Sphingomyelin (d17:1/16:0, d18:1/15:0, d16:1/17:0) levels	8261
GCST90200018	Adipoylcarnitine (C6-DC) levels	8216
GCST90200019	Dopamine 3-o-sulfate levels	8252
GCST90200020	Lignoceroyl sphingomyelin (d18:1/24:0) levels	8250
GCST90200021	N-acetylglucosamine/n-acetylgalactosamine levels	7940
GCST90200022	Glycochenodeoxycholate 3-sulfate levels	8123
GCST90200023	Trans 3,4-methyleneheptanoate levels	7104
GCST90200024	Taurodeoxycholic acid 3-sulfate levels	7333
GCST90200025	Phenol glucuronide levels	4466
GCST90200026	Glycodeoxycholate 3-sulfate levels	8066
GCST90200027	4-hydroxyphenylacetoylcarnitine levels	7523
GCST90200028	1-stearoyl-2-oleoyl-gpc (18:0/18:1) levels	8257
GCST90200029	Linoleoyl ethanolamide levels	7214
GCST90200030	1,2-dilinoleoyl-GPC (18:2/18:2) levels	8227
GCST90200031	Nonanoylcarnitine (C9) levels	7669
GCST90200032	2-hydroxybutyrate/2-hydroxyisobutyrate levels	8215
GCST90200033	Sphingomyelin (d18:2/23:0, d18:1/23:1, d17:1/24:1) levels	8272
GCST90200034	Tricosanoyl sphingomyelin (d18:1/23:0) levels	8257
GCST90200035	Palmitoyl dihydrosphingomyelin (d18:0/16:0) levels	8269
GCST90200036	1-palmitoleoylglycerol (16:1) levels	6432
GCST90200037	1-stearoyl-2-linoleoyl-gpc (18:0/18:2) levels	8231
GCST90200038	1-palmitoyl-2-palmitoleoyl-gpc (16:0/16:1) levels	8276
GCST90200039	1-stearoyl-2-linoleoyl-GPE (18:0/18:2) levels	8241
GCST90200040	Sphingomyelin (d18:2/24:1, d18:1/24:2) levels	8273
GCST90200041	1-palmitoyl-2-stearoyl-gpc (16:0/18:0) levels	8271
GCST90200042	Oleate/vaccenate (18:1) levels	8230
GCST90200043	1-palmitoyl-2-docosahexaenoyl-gpc (16:0/22:6) levels	8256
GCST90200044	1-(1-enyl-stearoyl)-2-oleoyl-GPE (p-18:0/18:1) levels	8258
GCST90200045	1-stearoyl-2-arachidonoyl-GPE (18:0/20:4) levels	8259
GCST90200046	1-stearoyl-2-docosahexaenoyl-gpc (18:0/22:6) levels	8257
GCST90200047	Sphingomyelin (d18:1/17:0, d17:1/18:0, d19:1/16:0) levels	8252
GCST90200048	1-(1-enyl-palmitoyl)-2-arachidonoyl-GPE (p-16:0/20:4) levels	8262
GCST90200049	Myristoyl dihydrosphingomyelin (d18:0/14:0) levels	8254
GCST90200050	5-hydroxyindole sulfate levels	6163
GCST90200051	1-palmitoyl-2-dihomo-linolenoyl-GPC (16:0/20:3n3 or 6) levels	8230
GCST90200052	1-(1-enyl-palmitoyl)-2-arachidonoyl-gpc (p-16:0/20:4) levels	8251
GCST90200053	Sphingomyelin (d18:1/21:0, d17:1/22:0, d16:1/23:0) levels	8242
GCST90200054	1-palmitoyl-2-arachidonoyl-GPE (16:0/20:4) levels	8257
GCST90200055	Lactosyl-N-palmitoyl-sphingosine (d18:1/16:0) levels	8266
GCST90200056	Sphingomyelin (d18:0/18:0, d19:0/17:0) levels	8274
GCST90200057	1-(1-enyl-palmitoyl)-2-oleoyl-gpc (p-16:0/18:1) levels	8222
GCST90200058	1-(1-enyl-stearoyl)-2-arachidonoyl-GPE (p-18:0/20:4) levels	8254
GCST90200059	Behenoyl dihydrosphingomyelin (d18:0/22:0) levels	8275
GCST90200060	1-(1-enyl-palmitoyl)-2-linoleoyl-GPC (p-16:0/18:2) levels	8260
GCST90200061	1-(1-enyl-palmitoyl)-2-oleoyl-GPE (p-16:0/18:1) levels	8264
GCST90200062	1-palmitoyl-2-arachidonoyl-GPI (16:0/20:4) levels	8057
GCST90200063	1-palmitoyl-2-docosahexaenoyl-GPE (16:0/22:6) levels	8262
GCST90200064	N-palmitoyl-sphinganine (d18:0/16:0) levels	8208
GCST90200065	1-stearoyl-2-docosahexaenoyl-GPE (18:0/22:6) levels	8251
GCST90200066	Gamma-tocopherol/beta-tocopherol levels	8231
GCST90200067	1-stearoyl-2-linoleoyl-GPI (18:0/18:2) levels	8113
GCST90200068	1,2-dilinoleoyl-GPE (18:2/18:2) levels	6804
GCST90200069	Phenylacetylglutamate levels	6227
GCST90200070	1-(1-enyl-palmitoyl)-2-palmitoleoyl-GPC (P-16:0/16:1) levels	8083
GCST90200071	Palmitoylcholine levels	8209
GCST90200072	Thioproline levels	8226
GCST90200073	1-linoleoyl-2-arachidonoyl-GPC (18:2/20:4n6) levels	8063
GCST90200074	1-linoleoyl-GPG (18:2) levels	8115
GCST90200075	1-(1-enyl-palmitoyl)-2-linoleoyl-GPE (p-16:0/18:2) levels	8254
GCST90200076	1-(1-enyl-stearoyl)-2-linoleoyl-GPE (p-18:0/18:2) levels	8261
GCST90200077	1-stearoyl-2-oleoyl-GPI (18:0/18:1) levels	8111
GCST90200078	1-myristoyl-2-arachidonoyl-GPC (14:0/20:4) levels	8264
GCST90200079	1-oleoyl-2-arachidonoyl-GPE (18:1/20:4) levels	8121
GCST90200080	1-palmitoyl-2-oleoyl-GPI (16:0/18:1) levels	8123
GCST90200081	1-oleoyl-2-docosahexaenoyl-GPC (18:1/22:6) levels	8267
GCST90200082	1-oleoyl-2-linoleoyl-GPE (18:1/18:2) levels	8205
GCST90200083	1-(1-enyl-palmitoyl)-2-palmitoyl-GPC (P-16:0/16:0) levels	8266
GCST90200084	Oleoylcholine levels	8120
GCST90200085	Glycosyl-N-palmitoyl-sphingosine (d18:1/16:0) levels	8245
GCST90200086	Arachidonoylcholine levels	8170
GCST90200087	2-methylserine levels	7722
GCST90200088	(S)-3-hydroxybutyrylcarnitine levels	8249
GCST90200089	Methylsuccinoylcarnitine levels	8004
GCST90200090	Dihomo-linolenoyl-choline levels	6954
GCST90200091	Docosahexaenoylcholine levels	7440
GCST90200092	Glycocholate glucuronide (1) levels	4381
GCST90200093	Caffeic acid sulfate levels	7798
GCST90200094	Ascorbic acid 2-sulfate levels	8089
GCST90200095	1-linoleoyl-2-linolenoyl-GPC (18:2/18:3) levels	8188
GCST90200096	Catechol glucuronide levels	4698
GCST90200097	Furaneol sulfate levels	5882
GCST90200098	Ceramide (d18:1/24:1) levels	8265
GCST90200099	N-oleoylserine levels	7591
GCST90200100	Perfluorooctanesulfonate (PFOS) levels	8218
GCST90200101	Pimeloylcarnitine/3-methyladipoylcarnitine (C7-DC) levels	7837
GCST90200102	1-palmitoleoyl-2-linolenoyl-GPC (16:1/18:3) levels	7540
GCST90200103	Linoleoyl-arachidonoyl-glycerol (18:2/20:4) [1] levels	7731
GCST90200104	Hexadecadienoate (16:2n6) levels	8274
GCST90200105	Glycosyl-N-behenoyl-sphingadienine (d18:2/22:0) levels	8232
GCST90200106	4-hydroxyphenylacetylglutamine levels	7752
GCST90200107	Gamma-glutamyl-alpha-lysine levels	8250
GCST90200108	N-palmitoyl-sphingadienine (d18:2/16:0) levels	7805
GCST90200109	Linoleoyl-arachidonoyl-glycerol (18:2/20:4) [2] levels	7744
GCST90200110	Palmitoleoylcarnitine (C16:1) levels	8263
GCST90200111	N-stearoyl-sphingadienine (d18:2/18:0) levels	7229
GCST90200112	2,3-dihydroxy-2-methylbutyrate levels	8018
GCST90200113	Stearoylcholine levels	7140
GCST90200114	Glycosyl-N-tricosanoyl-sphingadienine (d18:2/23:0) levels	7274
GCST90200115	N-palmitoyl-heptadecasphingosine (d17:1/16:0) levels	7141
GCST90200116	Ceramide (d18:1/14:0, d16:1/16:0) levels	7270
GCST90200117	Glycosyl-N-(2-hydroxynervonoyl)-sphingosine (d18:1/24:1(2OH)) levels	8012
GCST90200118	Glycosyl ceramide (d18:2/24:1, d18:1/24:2) levels	8251
GCST90200119	Glycosyl ceramide (d18:1/23:1, d17:1/24:1) levels	5309
GCST90200120	Sphingadienine levels	4533
GCST90200121	Ceramide (d18:1/17:0, d17:1/18:0) levels	6073
GCST90200122	Nisinate (24:6n3) levels	4765
GCST90200123	Sphingomyelin (d18:0/20:0, d16:0/22:0) levels	8277
GCST90200124	Sphingomyelin (d18:2/24:2) levels	8140
GCST90200125	Sphingomyelin (d17:2/16:0, d18:2/15:0) levels	8264
GCST90200126	Sphingomyelin (d18:2/23:1) levels	8267
GCST90200127	Behenoylcarnitine (C22) levels	7368
GCST90200128	Sphingomyelin (d18:2/18:1) levels	8253
GCST90200129	Sphingomyelin (d18:2/21:0, d16:2/23:0) levels	8260
GCST90200130	Linoleoylcholine levels	8193
GCST90200131	Sphingomyelin (d18:1/19:0, d19:1/18:0) levels	8256
GCST90200132	Linolenoylcarnitine (C18:3) levels	8195
GCST90200133	Heneicosapentaenoate (21:5n3) levels	4827
GCST90200134	Sphingomyelin (d18:1/25:0, d19:0/24:1, d20:1/23:0, d19:1/24:0) levels	8126
GCST90200135	Arachidoylcarnitine (C20) levels	7682
GCST90200136	Cerotoylcarnitine (C26) levels	8266
GCST90200137	Lignoceroylcarnitine (C24) levels	8238
GCST90200138	Docosatrienoate (22:3n6) levels	5398
GCST90200139	Dihomo-linolenoylcarnitine (C20:3n3 or 6) levels	8092
GCST90200140	Carotene diol (2) levels	8196
GCST90200141	Ethyl alpha-glucopyranoside levels	6620
GCST90200142	Carotene diol (1) levels	8256
GCST90200143	Nervonoylcarnitine (C24:1) levels	7880
GCST90200144	Dihomo-linoleoylcarnitine (C20:2) levels	7887
GCST90200145	Glycosyl ceramide (d18:1/20:0, d16:1/22:0) levels	8259
GCST90200146	Docosahexaenoylcarnitine (C22:6) levels	6287
GCST90200147	N,N,N-trimethyl-5-aminovalerate levels	8214
GCST90200148	Eicosenoylcarnitine (C20:1) levels	8145
GCST90200149	Ximenoylcarnitine (C26:1) levels	8260
GCST90200150	Arachidonoylcarnitine (C20:4) levels	8202
GCST90200151	5-dodecenoylcarnitine (C12:1) levels	7899
GCST90200152	2-butenoylglycine levels	6253
GCST90200153	(N(1) + N(8))-acetylspermidine levels	8219
GCST90200154	Hydroxy-cmpf levels	8254
GCST90200155	2-furoylcarnitine levels	6448
GCST90200156	Cortolone glucuronide (1) levels	8152
GCST90200157	Carotene diol (3) levels	7650
GCST90200158	3-hydroxyoleoylcarnitine levels	7532
GCST90200159	Dodecenedioate (C12:1-DC) levels	8217
GCST90200160	Trans-2-hexenoylglycine levels	6545
GCST90200161	2-hydroxyarachidate levels	8170
GCST90200162	3-hydroxyphenylacetoylglutamine levels	5371
GCST90200163	Heptenedioate (C7:1-DC) levels	8128
GCST90200164	Hexadecenedioate (C16:1-DC) levels	8248
GCST90200165	Octadecenedioate (C18:1-DC) levels	8267
GCST90200166	Dihydroferulic acid sulfate levels	5188
GCST90200167	Glutamine conjugate of C7H12O2 levels	7881
GCST90200168	Hydroxyasparagine levels	8206
GCST90200169	Sphingomyelin (d17:1/14:0, d16:1/15:0) levels	8267
GCST90200170	Octadecadienedioate (C18:2-DC) levels	8231
GCST90200171	Perfluorooctanoate (PFOA) levels	8199
GCST90200172	3-carboxy-4-methyl-5-pentyl-2-furanpropionate (3-CMPFP) levels	8234
GCST90200173	Glutamine conjugate of C6H10O2 (2) levels	8233
GCST90200174	3-hydroxybutyroylglycine levels	8171
GCST90200175	Glycine conjugate of C10H14O2 (1) levels	8128
GCST90200176	Glutamine conjugate of C6H10O2 (1) levels	7980
GCST90200177	N-methylhydroxyproline levels	6902
GCST90200178	Glucuronide of C10H18O2 (7) levels	6090
GCST90200179	Glyco-beta-muricholate levels	7206
GCST90200180	Glucuronide of C12H22O4 (1) levels	5831
GCST90200181	N,n,n-trimethyl-alanylproline betaine (tmap) levels	8220
GCST90200182	Glycine conjugate of C10H12O2 levels	6177
GCST90200183	N-acetyl-2-aminooctanoate levels	8253
GCST90200184	3-formylindole levels	8256
GCST90200185	Gamma-glutamylcitrulline levels	8163
GCST90200186	8-methoxykynurenate levels	6938
GCST90200187	Tetradecadienoate (14:2) levels	8255
GCST90200188	3-amino-2-piperidone levels	8237
GCST90200189	Glucuronide of piperine metabolite C17H21NO3 (3) levels	6512
GCST90200190	Dodecadienoate (12:2) levels	8244
GCST90200191	N-lactoyl tyrosine levels	6389
GCST90200192	N,N-dimethylalanine levels	8219
GCST90200193	Ethyl beta-glucopyranoside levels	8152
GCST90200194	N-lactoyl phenylalanine levels	8223
GCST90200195	N-acetyl-isoputreanine levels	8236
GCST90200196	2,2'-Methylenebis(6-tert-butyl-p-cresol) levels	7397
GCST90200197	N-lactoyl isoleucine levels	7526
GCST90200198	2-hydroxysebacate levels	7865
GCST90200199	Ascorbic acid 3-sulfate levels	8186
GCST90200200	N-lactoyl valine levels	8133
GCST90200201	6-bromotryptophan levels	8214
GCST90200202	Delta-CEHC levels	6233
GCST90200203	Indoleacetoylcarnitine levels	7777
GCST90200204	N-acetyl leucine levels	7646
GCST90200205	3-indoleglyoxylic acid levels	7848
GCST90200206	Sulfate of piperine metabolite C18H21NO3 (1) levels	7021
GCST90200207	Methyl vanillate sulfate levels	4303
GCST90200208	Glucuronide of piperine metabolite C17H21NO3 (4) levels	7833
GCST90200209	Sulfate of piperine metabolite C16H19NO3 (3) levels	7705
GCST90200210	Sulfate of piperine metabolite C16H19NO3 (2) levels	7950
GCST90200211	3-hydroxypyridine glucuronide levels	5882
GCST90200212	Glucuronide of piperine metabolite C17H21NO3 (5) levels	6582
GCST90200213	2-naphthol sulfate levels	7673
GCST90200214	11beta-hydroxyandrosterone glucuronide levels	8081
GCST90200215	4-ethylcatechol sulfate levels	8222
GCST90200216	Sulfate of piperine metabolite C18H21NO3 (3) levels	7006
GCST90200217	(2,4 or 2,5)-dimethylphenol sulfate levels	5189
GCST90200218	11beta-hydroxyetiocholanolone glucuronide levels	7220
GCST90200219	Cholic acid glucuronide levels	4414
GCST90200220	4-allylcatechol sulfate levels	8139
GCST90200221	Glycoursodeoxycholic acid sulfate (1) levels	6622
GCST90200222	Dihydrocaffeate sulfate (2) levels	6519
GCST90200223	4-methylhexanoylglutamine levels	5576
GCST90200224	2-ketocaprylate levels	8240
GCST90200225	3-hydroxy-2-methylpyridine sulfate levels	7446
GCST90200226	5-hydroxy-2-methylpyridine sulfate levels	6977
GCST90200227	3-ethylcatechol sulfate (2) levels	4814
GCST90200228	3-hydroxyhexanoylcarnitine (1) levels	8227
GCST90200229	2,6-dihydroxybenzoic acid levels	8269
GCST90200230	3-ethylcatechol sulfate (1) levels	7062
GCST90200231	Lithocholate sulfate (1) levels	7891
GCST90200232	4-acetylcatechol sulfate (1) levels	7565
GCST90200233	2,3-dihydroxy-5-methylthio-4-pentenoate (dmtpa) levels	8225
GCST90200234	Picolinoylglycine levels	7862
GCST90200235	Succinoyltaurine levels	7897
GCST90200236	Undecenoylcarnitine (C11:1) levels	8253
GCST90200237	Palmitoyl-sphingosine-phosphoethanolamine (d18:1/16:0) levels	8140
GCST90200238	Pregnenetriol disulfate levels	8228
GCST90200239	Tetradecadienedioate (C14:2-DC) levels	7857
GCST90200240	Hydroxy-N6,N6,N6-trimethyllysine levels	8190
GCST90200241	Pregnenetriol sulfate levels	8233
GCST90200242	Taurochenodeoxycholic acid 3-sulfate levels	7157
GCST90200243	Hydroxypalmitoyl sphingomyelin (d18:1/16:0(OH)) levels	8260
GCST90200244	5-hydroxymethyl-2-furoylcarnitine levels	4803
GCST90200245	Eicosenedioate (C20:1-DC) levels	7861
GCST90200246	3-hydroxydecanoylcarnitine levels	8237
GCST90200247	Levulinoylcarnitine levels	7197
GCST90200248	Cis 3,4-methyleneheptanoate levels	8223
GCST90200249	Branched-chain, straight-chain, or cyclopropyl 12:1 fatty acid levels	8256
GCST90200250	Deoxycholic acid 12-sulfate levels	7438
GCST90200251	Branched-chain, straight-chain, or cyclopropyl 10:1 fatty acid (1) levels	8265
GCST90200252	3,5-dichloro-2,6-dihydroxybenzoic acid levels	8218
GCST90200253	Vanillic acid glycine levels	7512
GCST90200254	(S)-a-amino-omega-caprolactam levels	8185
GCST90200255	3-bromo-5-chloro-2,6-dihydroxybenzoic acid levels	8127
GCST90200256	Dibutyl sulfosuccinate levels	8099
GCST90200257	Metabolonic lactone sulfate levels	8203
GCST90200258	2-hydroxy-4-(methylthio)butanoic acid levels	8255
GCST90200259	Pentose acid levels	8235
GCST90200260	Branched chain 14:0 dicarboxylic acid levels	7990
GCST90200261	S-carboxyethylcysteine levels	8010
GCST90200262	N-succinyl-phenylalanine levels	6199
GCST90200263	(2 or 3)-decenoate (10:1n7 or n8) levels	8124
GCST90200264	Bilirubin degradation product, C17H20N2O5 (2) levels	8254
GCST90200265	Bilirubin degradation product, C16H18N2O5 (4) levels	8159
GCST90200266	Cis-3,4-methyleneheptanoylcarnitine levels	8259
GCST90200267	Tetrahydrocortisol glucuronide levels	8182
GCST90200268	N-acetyl-2-aminoadipate levels	7606
GCST90200269	Bilirubin degradation product, C17H20N2O5 (1) levels	8252
GCST90200270	2-methoxyhydroquinone sulfate (1) levels	7487
GCST90200271	Bilirubin degradation product, C16H18N2O5 (3) levels	7970
GCST90200272	3-hydroxyoctanoylcarnitine (1) levels	8245
GCST90200273	2-methoxyhydroquinone sulfate (2) levels	5778
GCST90200274	Cis-3,4-methyleneheptanoylglycine levels	8106
GCST90200275	Bilirubin degradation product, C16H18N2O5 (2) levels	8252
GCST90200276	2,4-di-tert-butylphenol levels	8251
GCST90200277	Bilirubin degradation product, C16H18N2O5 (1) levels	7864
GCST90200278	3-hydroxyoctanoylcarnitine (2) levels	8243
GCST90200279	Pantothenate levels	8194
GCST90200280	5-oxoproline levels	8247
GCST90200281	Phosphoethanolamine levels	8253
GCST90200282	Picolinate levels	7051
GCST90200283	3-ureidopropionate levels	7543
GCST90200284	Erucate (22:1n9) levels	8208
GCST90200285	Eicosenedioate (C20:1-DC) levels	8166
GCST90200286	Allantoin levels	8252
GCST90200287	N-acetylvaline levels	8218
GCST90200288	N-acetylleucine levels	7905
GCST90200289	N-acetylmethionine levels	7993
GCST90200290	Glycerate levels	8222
GCST90200291	Sarcosine levels	8223
GCST90200292	Trans-4-hydroxyproline levels	8252
GCST90200293	Thyroxine levels	8262
GCST90200294	Pipecolate levels	8161
GCST90200295	Gamma-glutamyltyrosine levels	8221
GCST90200296	Methyl indole-3-acetate levels	7032
GCST90200297	Ursodeoxycholate levels	6206
GCST90200298	3-hydroxy-3-methylglutarate levels	8073
GCST90200299	Oleoyl ethanolamide levels	8243
GCST90200300	4-hydroxyphenylpyruvate levels	7813
GCST90200301	Gamma-glutamylglutamine levels	8217
GCST90200302	Alpha-tocopherol levels	8192
GCST90200303	N-acetyl-L-alanine levels	8220
GCST90200304	Citrate levels	8260
GCST90200305	2-aminobutyrate levels	8242
GCST90200306	Butyrate/isobutyrate (4:0) levels	8004
GCST90200307	Urate levels	8264
GCST90200308	3-hydroxyisobutyrate levels	8177
GCST90200309	Vanillylmandelate (VMA) levels	8216
GCST90200310	3-aminoisobutyrate levels	8265
GCST90200311	4-acetamidobutanoate levels	8154
GCST90200312	2-hydroxystearate levels	8241
GCST90200313	N1-methyladenosine levels	8247
GCST90200314	N-acetylneuraminate levels	8200
GCST90200315	Gamma-glutamylhistidine levels	8220
GCST90200316	N-acetylglucosaminylasparagine levels	8144
GCST90200317	Homovanillate (hva) levels	6320
GCST90200318	Acetoacetate levels	6883
GCST90200319	Cys-gly, oxidized levels	8256
GCST90200320	Dihomo-linoleate (20:2n6) levels	8284
GCST90200321	Cholate levels	7892
GCST90200322	Beta-hydroxyisovalerate levels	8201
GCST90200323	Creatine levels	8285
GCST90200324	Anthranilate levels	5773
GCST90200325	Glycerol levels	8285
GCST90200326	Gamma-glutamylleucine levels	8041
GCST90200327	Choline levels	8262
GCST90200328	3-methoxytyrosine levels	8258
GCST90200329	3-phosphoglycerate levels	8196
GCST90200330	1-palmitoyl-2-linoleoyl-gpc (16:0/18:2) levels	8230
GCST90200331	1-palmitoyl-2-oleoyl-GPE (16:0/18:1) levels	8262
GCST90200332	1-palmitoyl-2-linoleoyl-GPI (16:0/18:2) levels	8115
GCST90200333	Taurocholic acid levels	7743
GCST90200334	Taurodeoxycholate levels	7287
GCST90200335	Stearoyl sphingomyelin (d18:1/18:0) levels	8258
GCST90200336	Ceramide (d18:1/16:0) levels	8266
GCST90200337	Taurochenodeoxycholate levels	8048
GCST90200338	4-hydroxyphenylacetate levels	7906
GCST90200339	5,6-dihydrothymine levels	8219
GCST90200340	1-palmitoyl-2-oleoyl-gpc (16:0/18:1) levels	8249
GCST90200341	N-stearoyl-sphingosine (d18:1/18:0) levels	8254
GCST90200342	Glycochenodeoxycholate levels	8164
GCST90200343	N-formylmethionine levels	8235
GCST90200344	N6,n6,n6-trimethyllysine levels	8180
GCST90200345	S-adenosylhomocysteine (SAH) levels	6142
GCST90200346	4-acetaminophen sulfate levels	4197
GCST90200347	2-hydroxyhippurate (salicylurate) levels	8244
GCST90200348	Quinolinate levels	8203
GCST90200349	Eicosapentaenoate (EPA; 20:5n3) levels	8257
GCST90200350	Laurate (12:0) levels	8226
GCST90200351	N-acetylputrescine levels	8243
GCST90200352	Methylsuccinate levels	7965
GCST90200353	9,10-DiHOME levels	7557
GCST90200354	Linoleate (18:2n6) levels	8260
GCST90200355	Adenosine 5'-diphosphate (ADP) levels	4607
GCST90200356	Adenosine 5'-monophosphate (AMP) levels	8218
GCST90200357	Adenosine 3',5'-cyclic monophosphate (camp) levels	6756
GCST90200358	Arachidonate (20:4n6) levels	8272
GCST90200359	5-methylthioadenosine (mta) levels	8210
GCST90200360	Cortisone levels	8153
GCST90200361	Beta-alanine levels	8114
GCST90200362	Succinate levels	7943
GCST90200363	Phosphocholine levels	8245
GCST90200364	Cysteinylglycine levels	8214
GCST90200365	Phenylpyruvate levels	8241
GCST90200366	Creatinine levels	8239
GCST90200367	3-Hydroxybutyrate levels	8292
GCST90200368	Cholesterol levels	8258
GCST90200369	2-hydroxyphenylacetate levels	7564
GCST90200370	Aspartate levels	8253
GCST90200371	3-(4-hydroxyphenyl)lactate levels	8259
GCST90200372	Arginine levels	8237
GCST90200373	Gluconate levels	8106
GCST90200374	Sphinganine levels	7429
GCST90200375	Gamma-glutamylglutamate levels	8244
GCST90200376	Flavin adenine dinucleotide (FAD) levels	6257
GCST90200377	Histidine levels	8223
GCST90200378	Cortisol levels (plasma)	8193
GCST90200379	Hypotaurine levels	8212
GCST90200380	Glutarate (C5-DC) levels	7757
GCST90200381	S-1-pyrroline-5-carboxylate levels	8232
GCST90200382	Cystine levels	8177
GCST90200383	Cystathionine levels	8014
GCST90200384	Guanidinoacetate levels	8238
GCST90200385	Sphingosine levels	7982
GCST90200386	Deoxycholate levels	7649
GCST90200387	Glycocholate levels	8247
GCST90200388	Palmitoleate (16:1n7) levels	8290
GCST90200389	Leucine levels	8252
GCST90200390	Stearate (18:0) levels	8272
GCST90200391	Methionine levels	8222
GCST90200392	Orotate levels	8128
GCST90200393	Phosphate levels (UKB data field 30810)	8247
GCST90200394	Inosine levels	4940
GCST90200395	Inosine 5'-monophosphate (IMP) levels	4639
GCST90200396	Phenylalanine levels	8228
GCST90200397	Palmitate (16:0) levels	8269
GCST90200398	Malate levels	8187
GCST90200399	Isoleucine levels	8255
GCST90200400	Nicotinamide levels	8110
GCST90200401	Myo-inositol levels	8193
GCST90200402	Lysine levels	8250
GCST90200403	Citrulline levels	8157
GCST90200404	Ornithine levels	8255
GCST90200405	Retinol (Vitamin A) levels	8247
GCST90200406	1-methylnicotinamide levels	8194
GCST90200407	Uridine levels	8253
GCST90200408	Plasma lactate levels	8217
GCST90200409	Pristanate levels	6497
GCST90200410	Phytanate levels	8223
GCST90200411	Plasma free proline levels	8257
GCST90200412	Glutamate levels	8287
GCST90200413	2'-deoxyuridine levels	7915
GCST90200414	Myristate (14:0) levels	8282
GCST90200415	Serine levels	8271
GCST90200416	Trans-urocanate levels	8198
GCST90200417	Urea levels	8238
GCST90200418	Pyridoxal levels	8021
GCST90200419	Glutamine levels	8253
GCST90200420	Taurine levels	8219
GCST90200421	Salicylate levels	8191
GCST90200422	Serotonin levels	7498
GCST90200423	Spermidine levels	7348
GCST90200424	Dimethylglycine levels	8224
GCST90200425	Betaine levels	8232
GCST90200426	Xylose levels	6822
GCST90200427	Tyrosine levels	8252
GCST90200428	Caprate (10:0) levels	8272
GCST90200429	Cytidine levels	7659
GCST90200430	Pyruvate levels	8259
GCST90200431	Alanine levels	8265
GCST90200432	Threonine levels	8245
GCST90200433	Cytosine levels	6990
GCST90200434	12,13-DiHOME levels	7918
GCST90200435	Mannose levels	8212
GCST90200436	Caffeine levels	8005
GCST90200437	Fructose levels	8137
GCST90200438	Alpha-ketobutyrate levels	8192
GCST90200439	Cysteine levels	8216
GCST90200440	Blood sugar levels	8123
GCST90200441	Tryptophan levels	8235
GCST90200442	Valine levels	8247
GCST90200443	Pseudouridine levels	8213
GCST90200444	Dihydroorotate levels	8195
GCST90200445	Caprylate (8:0) levels	8163
GCST90200446	Arachidate (20:0) levels	8228
GCST90200447	Maltose levels in coronary artery disease	6351
GCST90200448	N-stearoyl-sphinganine (d18:0/18:0) levels	6737
GCST90200449	Sucrose levels	7803
GCST90200450	Caproate (6:0) levels	7564
GCST90200451	Nonadecanoate (19:0) levels	8231
GCST90200452	Plasma free asparagine levels	8245
GCST90200453	X-07765 levels	8127
GCST90200454	Kynurenate levels	8241
GCST90200455	Alpha-ketoglutarate levels	8212
GCST90200456	X-11308 levels	8253
GCST90200457	Pentadecanoate (15:0) levels	8273
GCST90200458	X-11315 levels	8139
GCST90200459	Margarate (17:0) levels	8279
GCST90200460	X-11372 levels	8251
GCST90200461	X-10458 levels	7970
GCST90200462	X-11299 levels	8203
GCST90200463	X-11478 levels	8242
GCST90200464	X-11849 levels	7679
GCST90200465	X-11787 levels	8247
GCST90200466	X-11632 levels	7784
GCST90200467	X-11852 levels	7295
GCST90200468	X-11847 levels	7193
GCST90200469	X-11483 levels	7798
GCST90200470	X-11470 levels	8134
GCST90200471	X-11381 levels	8225
GCST90200472	X-11850 levels	7629
GCST90200473	X-11795 levels	8238
GCST90200474	X-11444 levels	8206
GCST90200475	X-11858 levels	6008
GCST90200476	X-11843 levels	7230
GCST90200477	X-12127 levels	5878
GCST90200478	X-12221 levels	6819
GCST90200479	X-12283 levels	7763
GCST90200480	X-12410 levels	7442
GCST90200481	X-12104 levels	7194
GCST90200482	X-12193 levels	7705
GCST90200483	X-12216 levels	8181
GCST90200484	X-12306 levels	6054
GCST90200485	X-12100 levels	8210
GCST90200486	X-12261 levels	4347
GCST90200487	X-11880 levels	8206
GCST90200488	X-12117 levels	7379
GCST90200489	X-12407 levels	6534
GCST90200490	X-12101 levels	8217
GCST90200491	X-12026 levels	8180
GCST90200492	X-12411 levels	8174
GCST90200493	X-12013 levels	5848
GCST90200494	X-12007 levels	8002
GCST90200495	X-12462 levels	8236
GCST90200496	X-12714 levels	6870
GCST90200497	X-12740 levels	6449
GCST90200498	X-12730 levels	7133
GCST90200499	X-12701 levels	6278
GCST90200500	X-12816 levels	5190
GCST90200501	X-12731 levels	5770
GCST90200502	X-12707 levels	7461
GCST90200503	X-12729 levels	7446
GCST90200504	X-12830 levels	5725
GCST90200505	X-12818 levels	6246
GCST90200506	X-12812 levels	6435
GCST90200507	X-12822 levels	7957
GCST90200508	X-12738 levels	5874
GCST90200509	X-12544 levels	7471
GCST90200510	X-12680 levels	8255
GCST90200511	X-12906 levels	7896
GCST90200512	X-13684 levels	8112
GCST90200513	X-13507 levels	7936
GCST90200514	X-12851 levels	7385
GCST90200515	X-12849 levels	7555
GCST90200516	X-12847 levels	7790
GCST90200517	X-13553 levels	8118
GCST90200518	X-12839 levels	4867
GCST90200519	X-13729 levels	7724
GCST90200520	X-13007 levels	6270
GCST90200521	X-13844 levels	7501
GCST90200522	X-13728 levels	7905
GCST90200523	X-12844 levels	8231
GCST90200524	X-13695 levels	6486
GCST90200525	X-13723 levels	5269
GCST90200526	X-14056 levels	8242
GCST90200527	X-13866 levels	8252
GCST90200528	X-17146 levels	7778
GCST90200529	X-16397 levels	8057
GCST90200530	X-17335 levels	7747
GCST90200531	X-16964 levels	8048
GCST90200532	X-16935 levels	7804
GCST90200533	X-15486 levels	8236
GCST90200534	X-16580 levels	8254
GCST90200535	X-17325 levels	7448
GCST90200536	X-17328 levels	5856
GCST90200537	X-16087 levels	7071
GCST90200538	X-17010 levels	7879
GCST90200539	X-14939 levels	8250
GCST90200540	X-15461 levels	8144
GCST90200541	X-15523 levels	8071
GCST90200542	X-15728 levels	7874
GCST90200543	X-15503 levels	8237
GCST90200544	X-16124 levels	5337
GCST90200545	X-17438 levels	6913
GCST90200546	X-17354 levels	5375
GCST90200547	X-17654 levels	7690
GCST90200548	X-17676 levels	8118
GCST90200549	X-17367 levels	6092
GCST90200550	X-17357 levels	8041
GCST90200551	X-18886 levels	8198
GCST90200552	X-18887 levels	6790
GCST90200553	X-17653 levels	8025
GCST90200554	X-17346 levels	6459
GCST90200555	X-17690 levels	7043
GCST90200556	X-18345 levels	5476
GCST90200557	X-17685 levels	7327
GCST90200558	X-18888 levels	6974
GCST90200559	X-18901 levels	8128
GCST90200560	X-17351 levels	7281
GCST90200561	X-18779 levels	8144
GCST90200562	X-21286 levels	8231
GCST90200563	X-21355 levels	8257
GCST90200564	X-21319 levels	8109
GCST90200565	X-21258 levels	8198
GCST90200566	X-21364 levels	8203
GCST90200567	X-21353 levels	8265
GCST90200568	X-19438 levels	7259
GCST90200569	X-18913 levels	8271
GCST90200570	X-18921 levels	8257
GCST90200571	X-21339 levels	8203
GCST90200572	X-19299 levels	6100
GCST90200573	X-18935 levels	4952
GCST90200574	X-21310 levels	7801
GCST90200575	X-21283 levels	7055
GCST90200576	X-21285 levels	6180
GCST90200577	X-21312 levels	4897
GCST90200578	X-18922 levels	8174
GCST90200579	X-21442 levels	6827
GCST90200580	X-21796 levels	8130
GCST90200581	X-21441 levels	8030
GCST90200582	X-21752 levels	6526
GCST90200583	X-21807 levels	5602
GCST90200584	X-21736 levels	8232
GCST90200585	X-21829 levels	8217
GCST90200586	X-21471 levels	7982
GCST90200587	X-21733 levels	6916
GCST90200588	X-21742 levels	5918
GCST90200589	X-21821 levels	7699
GCST90200590	X-21470 levels	7700
GCST90200591	X-21383 levels	8226
GCST90200592	X-21607 levels	7975
GCST90200593	X-21834 levels	7466
GCST90200594	X-21467 levels	8195
GCST90200595	X-22776 levels	6944
GCST90200596	X-23655 levels	6764
GCST90200597	X-22834 levels	6531
GCST90200598	X-22771 levels	8087
GCST90200599	X-23639 levels	8272
GCST90200600	X-23648 levels	7357
GCST90200601	X-23654 levels	8241
GCST90200602	X-22520 levels	5389
GCST90200603	X-23641 levels	6673
GCST90200604	X-23276 levels	5407
GCST90200605	X-21845 levels	4874
GCST90200606	X-22509 levels	5423
GCST90200607	X-23644 levels	8250
GCST90200608	X-22162 levels	8249
GCST90200609	X-23587 levels	7662
GCST90200610	X-23593 levels	7988
GCST90200611	X-23636 levels	8251
GCST90200612	X-23678 levels	5745
GCST90200613	X-23680 levels	8215
GCST90200614	X-23780 levels	7878
GCST90200615	X-23974 levels	7752
GCST90200616	X-23659 levels	8176
GCST90200617	X-23665 levels	8214
GCST90200618	X-23782 levels	8263
GCST90200619	X-24295 levels	7987
GCST90200620	X-24243 levels	7540
GCST90200621	X-23739 levels	8249
GCST90200622	X-23997 levels	7804
GCST90200623	X-24241 levels	8053
GCST90200624	X-24328 levels	7807
GCST90200625	X-24456 levels	6523
GCST90200626	X-24418 levels	5952
GCST90200627	X-24344 levels	5457
GCST90200628	X-24556 levels	8004
GCST90200629	X-24337 levels	8088
GCST90200630	X-24546 levels	6391
GCST90200631	X-24306 levels	8074
GCST90200632	X-24307 levels	8119
GCST90200633	X-24334 levels	6975
GCST90200634	X-24518 levels	6131
GCST90200635	X-24494 levels	6767
GCST90200636	X-24544 levels	7939
GCST90200637	X-24531 levels	6455
GCST90200638	X-24811 levels	6349
GCST90200639	X-24757 levels	6251
GCST90200640	X-24978 levels	5151
GCST90200641	X-24970 levels	8263
GCST90200642	X-24795 levels	4986
GCST90200643	X-24951 levels	8208
GCST90200644	X-24728 levels	8160
GCST90200645	X-24565 levels	4364
GCST90200646	X-24801 levels	8059
GCST90200647	X-24736 levels	4846
GCST90200648	X-24585 levels	8241
GCST90200649	X-24588 levels	8239
GCST90200650	X-25109 levels	7477
GCST90200651	X-24947 levels	8002
GCST90200652	X-24949 levels	7174
GCST90200653	X-24812 levels	7878
GCST90200654	X-25217 levels	4098
GCST90200655	X-25828 levels	8156
GCST90200656	X-25371 levels	8205
GCST90200657	X-25419 levels	7994
GCST90200658	X-25265 levels	7916
GCST90200659	X-25172 levels	8117
GCST90200660	X-25957 levels	7335
GCST90200661	X-25422 levels	8210
GCST90200662	X-25790 levels	8221
GCST90200663	X-25420 levels	8271
GCST90200664	X-25810 levels	8167
GCST90200665	X-25433 levels	6516
GCST90200666	X-25343 levels	8195
GCST90200667	X-25271 levels	7906
GCST90200668	X-25520 levels	7997
GCST90200669	X-25519 levels	8080
GCST90200670	X-26111 levels	8002
GCST90200671	X-26109 levels	6992
GCST90200672	X-26054 levels	8046
GCST90200673	Carnitine C4 levels	8111
GCST90200674	Androsterone sulfate levels	8182
GCST90200675	N-acetyltyrosine levels	7841
GCST90200676	N-acetyl-L-glutamine levels	8181
GCST90200677	N-acetylphenylalanine levels	8228
GCST90200678	N-acetylasparagine levels	7935
GCST90200679	N-acetylarginine levels	8271
GCST90200680	5-acetylamino-6-formylamino-3-methyluracil levels	7599
GCST90200681	Orotidine levels	8017
GCST90200682	3-methylcytidine levels	8117
GCST90200683	N-acetylcitrulline levels	7324
GCST90200684	N-acetyl-aspartyl-glutamate (naag) levels	7705
GCST90200685	1-stearoyl-2-arachidonoyl-gpc (18:0/20:4) levels	8253
GCST90200686	Bilirubin (E,E) levels	8263
GCST90200687	Bilirubin (E,Z or Z,E) levels	8238
GCST90200688	Androsterone glucuronide levels	7980
GCST90200689	N6-methyllysine levels	8299
GCST90200690	N-acetyl-1-methylhistidine levels	7588
GCST90200691	N-delta-acetylornithine levels	8259
GCST90200692	1-palmitoyl-2-arachidonoyl-gpc (16:0/20:4n6) levels	8238
GCST90200693	Glycochenodeoxycholate glucuronide (1) levels	8236
GCST90200694	2'-o-methylcytidine levels	8122
GCST90200695	2'-o-methyluridine levels	7582
GCST90200696	N6,N6-dimethyllysine levels	8265
GCST90200697	N2-acetyl,N6,N6-dimethyllysine levels	7891
GCST90200698	N2-acetyl,N6-methyllysine levels	8069
GCST90200699	Deoxycholic acid glucuronide levels	8060
GCST90200700	Decadienedioic acid (C10:2-DC) levels	8131
GCST90200701	Bilirubin degradation product, C17H18N2O4 (1) levels	8254
GCST90200702	Bilirubin degradation product, C17H18N2O4 (2) levels	8255
GCST90200703	Bilirubin degradation product, C17H18N2O4 (3) levels	8253
GCST90200704	Bilirubin (z,z) levels	8261
GCST90200705	Ethylmalonate levels	8172
GCST90200706	Biliverdin levels	8262
GCST90200707	Glycine levels	8262
GCST90200708	X-12112 levels	8211
GCST90200709	X-12798 levels	8186
GCST90200710	X-13431 levels	8161
GCST90200711	X-19141 levels	8244
GCST90200712	Spermidine to 5-methylthioadenosine (MTA) ratio	7320
GCST90200713	Spermidine to ornithine ratio	7309
GCST90200714	Alpha-ketoglutarate to alpha-ketobutyrate ratio	8216
GCST90200715	Alpha-ketoglutarate to glutamate ratio	8274
GCST90200716	Adenosine 5'-diphosphate (ADP) to phosphoethanolamine ratio	4579
GCST90200717	3-phosphoglycerate to adenosine 5'-diphosphate (ADP) ratio	4530
GCST90200718	Alpha-ketoglutarate to succinate ratio	8260
GCST90200719	Adenosine 3',5'-cyclic monophosphate (cAMP) to adenosine 5'-monophosphate (AMP) ratio	6726
GCST90200720	Adenosine 5'-diphosphate (ADP) to pantothenate ratio	4561
GCST90200721	Adenosine 5'-diphosphate (ADP) to phosphate ratio	4559
GCST90200722	S-adenosylhomocysteine (SAH) to leucine ratio	6122
GCST90200723	S-adenosylhomocysteine (SAH) to 5-methyluridine (ribothymidine) ratio	6078
GCST90200724	Cholate to taurocholate ratio	7328
GCST90200725	Adenosine 5'-diphosphate (ADP) to creatine ratio	4561
GCST90200726	N-acetylputrescine to (N(1) + N(8))-acetylspermidine ratio	8144
GCST90200727	Adenosine 3',5'-cyclic monophosphate (cAMP) to taurocholate ratio	6329
GCST90200728	Adenosine 5'-diphosphate (ADP) to Adenosine 5'-monophosphate (AMP) ratio	4573
GCST90200729	3-phosphoglycerate to phosphate ratio	8153
GCST90200730	Adenosine 5'-diphosphate (ADP) to fructose ratio	4571
GCST90200731	Adenosine 5'-diphosphate (ADP) to mannose ratio	4587
GCST90200732	Adenosine 5'-diphosphate (ADP) to tyrosine ratio	4560
GCST90200733	Adenosine 5'-diphosphate (ADP) to N-acetylglucosamine to N-acetylgalactosamine ratio	4392
GCST90200734	Adenosine 5'-monophosphate (AMP) to palmitate (16:0) ratio	8227
GCST90200735	Arginine to ornithine ratio	8250
GCST90200736	Adenosine 5'-diphosphate (ADP) to arginine ratio	4568
GCST90200737	Adenosine 5'-diphosphate (ADP) to 2'-deoxyuridine ratio	4391
GCST90200738	Adenosine 5'-monophosphate (AMP) to inosine 5'-monophosphate (IMP) ratio	4601
GCST90200739	Adenosine 5'-monophosphate (AMP) to proline ratio	8190
GCST90200740	Arachidonate (20:4n6) to oleate to vaccenate (18:1) ratio	8171
GCST90200741	Adenosine 5'-monophosphate (AMP) to alanine ratio	8172
GCST90200742	Aspartate to citrate ratio	8191
GCST90200743	Arginine to citrulline ratio	8192
GCST90200744	Arginine to glutamate ratio	8194
GCST90200745	Adenosine 5'-monophosphate (AMP) to phenylalanine ratio	8189
GCST90200746	Adenosine 5'-diphosphate (ADP) to gluconate ratio	4540
GCST90200747	Adenosine 5'-monophosphate (AMP) to phosphate ratio	8184
GCST90200748	Aspartate to glutamate ratio	8190
GCST90200749	Arachidonate (20:4n6) to pyruvate ratio	8200
GCST90200750	Aspartate to asparagine ratio	8195
GCST90200751	Cortisone to cortisol ratio	8173
GCST90200752	Succinate to acetoacetate ratio	6829
GCST90200753	Aspartate to citrulline ratio	8139
GCST90200754	Sphingosine to phosphate ratio	8017
GCST90200755	Inosine 5'-monophosphate (IMP) to phosphate ratio	4605
GCST90200756	Glycine to pyridoxal ratio	8173
GCST90200757	Glycine to alanine ratio	8167
GCST90200758	Glycine to serine ratio	8206
GCST90200759	Histidine to trans-urocanate ratio	8109
GCST90200760	Methionine to methionine sulfoxide ratio	8214
GCST90200761	Citrulline to dimethylarginine (SDMA + ADMA) ratio	8243
GCST90200762	Palmitate (16:0) to myristate (14:0) ratio	8215
GCST90200763	Phosphate to N-acetylneuraminate ratio	8256
GCST90200764	Phosphate to uridine ratio	8186
GCST90200765	Phosphate to alanine ratio	8230
GCST90200766	Phosphate to phosphoethanolamine ratio	8205
GCST90200767	Phosphate to glucose ratio	8232
GCST90200768	Phosphate to 2'-deoxyuridine ratio	7846
GCST90200769	Phosphate to mannose ratio	8206
GCST90200770	Phenylalanine to tyrosine ratio	8205
GCST90200771	Phosphate to fructose ratio	8209
GCST90200772	Phosphate to citrate ratio	8238
GCST90200773	Serine to alpha-tocopherol ratio	8197
GCST90200774	Uridine to pseudouridine ratio	8254
GCST90200775	Serine to pyruvate ratio	8235
GCST90200776	Glutamate to glutamine ratio	8228
GCST90200777	Uridine to cytidine ratio	7705
GCST90200778	Pyruvate to 3-methyl-2-oxobutyrate ratio	8193
GCST90200779	Pyruvate to N-acetylneuraminate ratio	8194
GCST90200780	Alanine to pyruvate ratio	8250
GCST90200781	Glucose to maltose ratio	6308
GCST90200782	Mannose to trans-4-hydroxyproline ratio	8194
GCST90200783	Mannose to S-methylcysteine ratio	8182
GCST90200784	Glutamate to cysteine ratio	8199
GCST90200785	Cysteine to 5-oxoproline ratio	8203
GCST90200786	Cysteine to alanine ratio	8220
GCST90200787	Glutamine to asparagine ratio	8251
GCST90200788	5-oxoproline to citrate ratio	8256
GCST90200789	Alpha-tocopherol to sulfate ratio	8201
GCST90200790	Thyroxine to taurocholate ratio	7615
GCST90200791	Creatine to carnitine ratio	8235
GCST90200792	Carnitine to palmitoylcarnitine (C16) ratio	8146
GCST90200793	Glycolithocholate to glycolithocholate sulfate ratio	7043
GCST90200794	Oleoyl-linoleoyl-glycerol (18:1 to 18:2) [2] to linoleoyl-arachidonoyl-glycerol (18:2 to 20:4) [1] ratio	7620
GCST90200795	Oleoyl-linoleoyl-glycerol (18:1 to 18:2) [2] to linoleoyl-arachidonoyl-glycerol (18:2 to 20:4) [2] ratio	7615
GCST90200796	Spermidine to (N(1) + N(8))-acetylspermidine ratio	7287
GCST90200797	Spermidine to N-acetylputrescine ratio	7299
GCST90200798	Dopamine 4-sulfate to dopamine 3-O-sulfate ratio	6840
GCST90200799	Spermidine to adenosine 5'-diphosphate (ADP) ratio	4195
GCST90200800	Spermidine to histidine ratio	7297
GCST90200801	5-methylthioadenosine (MTA) to phosphate ratio	8261
GCST90200802	Histidine to pyruvate ratio	8241
GCST90200803	Spermidine to phosphate ratio	7382
GCST90200804	Spermidine to pyruvate ratio	7296
GCST90200805	Spermidine to carnitine ratio	7338
GCST90200806	Spermidine to ergothioneine ratio	7291
GCST90200807	Carnitine to ergothioneine ratio	8110
GCST90200808	Spermidine to choline ratio	7295
GCST90200809	Spermidine to taurocholate ratio	6777
GCST90200810	Alpha-ketoglutarate to kynurenine ratio	8272
GCST90200811	Choline to taurocholate ratio	7625
GCST90200812	Glutamate to kynurenine ratio	8184
GCST90200813	Ornithine to glutamate ratio	8202
GCST90200814	Alpha-ketoglutarate to ornithine ratio	8273
GCST90200815	3-hydroxyisobutyrate to adenosine 5'-diphosphate (ADP) ratio	4488
GCST90200816	Alpha-ketoglutarate to aspartate ratio	8272
GCST90200817	3-hydroxyisobutyrate to phosphate ratio	8170
GCST90200818	Adenosine 5'-diphosphate (ADP) to glycerate ratio	4544
GCST90200819	3-phosphoglycerate to glycerate ratio	8101
GCST90200820	Adenosine 5'-diphosphate (ADP) to valine ratio	4608
GCST90200821	Adenosine 5'-diphosphate (ADP) to glycine ratio	4577
GCST90200822	Phosphate to valine ratio	8277
GCST90200823	Adenosine 5'-diphosphate (ADP) to N-palmitoyl-sphingosine (d18:1 to 16:0) ratio	4561
GCST90200824	Adenosine 5'-diphosphate (ADP) to sulfate ratio	4570
GCST90200825	Phosphate to sulfate ratio	8211
GCST90200826	Glycine to phosphate ratio	8271
GCST90200827	Phosphate to N-palmitoyl-sphingosine (d18:1 to 16:0) ratio	8223
GCST90200828	Cholate to bilirubin (Z,Z) ratio	7747
GCST90200829	Bilirubin (Z,Z) to taurocholate ratio	7620
GCST90200830	Cholate to adenosine 3',5'-cyclic monophosphate (cAMP) ratio	6359
GCST90200831	Cholate to phosphate ratio	7742
GCST90200832	Adenosine 5'-diphosphate (ADP) to citrate ratio	4567
GCST90200833	Cholate to adenosine 5'-monophosphate (AMP) ratio	7769
GCST90200834	Adenosine 5'-diphosphate (ADP) to glycerol 3-phosphate ratio	4588
GCST90200835	Adenosine 5'-diphosphate (ADP) to glycerol ratio	4575
GCST90200836	Glycerol to glycerol 3-phosphate ratio	8188
GCST90200837	Adenosine 5'-diphosphate (ADP) to glutamate ratio	4556
GCST90200838	Phosphate to glutamate ratio	8211
GCST90200839	Adenosine 5'-diphosphate (ADP) to aspartate ratio	4563
GCST90200840	Adenosine 5'-diphosphate (ADP) to flavin adenine dinucleotide (FAD) ratio	3441
GCST90200841	Adenosine 5'-diphosphate (ADP) to oxalate (ethanedioate) ratio	4556
GCST90200842	Citrate to oxalate (ethanedioate) ratio	8097
GCST90200843	Adenosine 5'-monophosphate (AMP) to flavin adenine dinucleotide (FAD) ratio	6188
GCST90200844	Aspartate to phosphate ratio	8297
GCST90200845	Adenosine 5'-monophosphate (AMP) to citrate ratio	8193
GCST90200846	Phenylalanine to phosphate ratio	8294
GCST90200847	Phosphate to tryptophan ratio	8206
GCST90200848	Adenosine 5'-monophosphate (AMP) to glutamine ratio	8196
GCST90200849	Adenosine 5'-monophosphate (AMP) to threonine ratio	8173
GCST90200850	Adenosine 5'-monophosphate (AMP) to tryptophan ratio	8180
GCST90200851	Adenosine 5'-monophosphate (AMP) to glycine ratio	8195
GCST90200852	Adenosine 5'-monophosphate (AMP) to arginine ratio	8185
GCST90200853	Adenosine 5'-monophosphate (AMP) to tyrosine ratio	8193
GCST90200854	Arginine to phosphate ratio	8297
GCST90200855	Phosphate to threonine ratio	8226
GCST90200856	Phosphate to glutamine ratio	8258
GCST90200857	Adenosine 5'-monophosphate (AMP) to aspartate ratio	8205
GCST90200858	Phosphate to tyrosine ratio	8226
GCST90200859	Adenosine 5'-monophosphate (AMP) to asparagine ratio	8188
GCST90200860	Adenosine 5'-monophosphate (AMP) to serine ratio	8194
GCST90200861	Histidine to phosphate ratio	8294
GCST90200862	Adenosine 5'-monophosphate (AMP) to methionine ratio	8194
GCST90200863	Phosphate to serine ratio	8226
GCST90200864	Methionine to phosphate ratio	8291
GCST90200865	Adenosine 5'-monophosphate (AMP) to histidine ratio	8180
GCST90200866	phosphate to asparagine ratio	8249
GCST90200867	Adenosine 5'-monophosphate (AMP) to isoleucine ratio	8200
GCST90200868	Isoleucine to phosphate ratio	8298
GCST90200869	Adenosine 5'-monophosphate (AMP) to valine ratio	8225
GCST90200870	Adenosine 5'-monophosphate (AMP) to acetoacetate ratio	6773
GCST90200871	Adenosine 5'-monophosphate (AMP) to cysteine ratio	8177
GCST90200872	Phosphate to cysteine ratio	8195
GCST90200873	Cortisol to 4-cholesten-3-one ratio	7027
GCST90200874	Cysteinylglycine to taurine ratio	8193
GCST90200875	Cysteinylglycine to glutamate ratio	8197
GCST90200876	Cortisone to 4-cholesten-3-one ratio	6971
GCST90200877	Taurine to glutamate ratio	8220
GCST90200878	Glutarate (C5-DC) to caprylate (8:0) ratio	7685
GCST90200879	Adenosine 5'-monophosphate (AMP) to glutamate ratio	8213
GCST90200880	Glutarate (C5-DC) to salicylate ratio	7684
GCST90200881	Aspartate to N-acetylglucosamine to N-acetylgalactosamine ratio	7899
GCST90200882	Aspartate to mannose ratio	8162
GCST90200883	Phosphate to acetoacetate ratio	6791
GCST90200884	Mannose to N-acetylglucosamine to N-acetylgalactosamine ratio	7907
GCST90200885	Phenylpyruvate to citrate ratio	8177
GCST90200886	Phenylpyruvate to 4-hydroxyphenylpyruvate ratio	7829
GCST90200887	Cholesterol to cortisol ratio	8211
GCST90200888	Citrate to 4-hydroxyphenylpyruvate ratio	7851
GCST90200889	Cholesterol to taurocholate ratio	7611
GCST90200890	Cortisol to taurocholate ratio	7610
GCST90200891	Salicylate to caprylate (8:0) ratio	8068
GCST90200892	Hypotaurine to taurine ratio	8157
GCST90200893	Taurine to cysteine ratio	8186
GCST90200894	Inosine to theophylline ratio	4662
GCST90200895	Hypotaurine to cysteine ratio	8134
GCST90200896	Inosine to EDTA ratio	4926
GCST90200897	Theophylline to EDTA ratio	7867
GCST90200898	Citrulline to phosphate ratio	8294
GCST90200899	Citrulline to ornithine ratio	8225
GCST90200900	Phosphate to oleoyl-linoleoyl-glycerol (18:1 to 18:2) [2] ratio	7992
GCST90200901	Ornithine to phosphate ratio	8295
GCST90200902	Phosphate to linoleoyl-arachidonoyl-glycerol (18:2 to 20:4) [2] ratio	7649
GCST90200903	Phosphate to glycerol ratio	8179
GCST90200904	Phosphate to linoleoyl-arachidonoyl-glycerol (18:2 to 20:4) [1] ratio	7623
GCST90200905	Glucose to glycerol ratio	8160
GCST90200906	2'-deoxyuridine to cytidine ratio	7410
GCST90200907	Retinol (Vitamin A) to linoleoyl-arachidonoyl-glycerol (18:2 to 20:4) [1] ratio	7617
GCST90200908	Retinol (Vitamin A) to linoleoyl-arachidonoyl-glycerol (18:2 to 20:4) [2] ratio	7668
GCST90200909	Uridine to 2'-deoxyuridine ratio	7873
GCST90200910	Retinol (Vitamin A) to oleoyl-linoleoyl-glycerol (18:1 to 18:2) [2] ratio	7981
GCST90200911	Tryptophan to pyruvate ratio	8224
GCST90200912	tryptophan to tyrosine ratio	8226
GCST90200913	Glucose to sucrose ratio	7695
GCST90200914	Tyrosine to pyruvate ratio	8220
GCST90200915	Glucose to fructose ratio	8214
GCST90200916	Fructose to sucrose ratio	7719
GCST90200917	Alpha-ketobutyrate to 3-methyl-2-oxobutyrate ratio	8133
GCST90200918	N-palmitoyl-sphingosine (d18:1 to 16:0) to N-palmitoyl-sphinganine (d18:0 to 16:0) ratio	8155
GCST90200919	Caffeine to theophylline ratio	7756
GCST90200920	Mannose to glycerol ratio	8168
GCST90200921	Mannose to mannitol to sorbitol ratio	8208
GCST90200922	Alpha-ketobutyrate to pyruvate ratio	8129
GCST90200923	Glycerol to mannitol to sorbitol ratio	8153
GCST90200924	Alpha-tocopherol to glycerol ratio	8158
GCST90200925	Caffeine to theobromine ratio	7952
GCST90200926	N-stearoyl-sphingosine (d18:1 to 18:0) to N-palmitoyl-sphinganine (d18:0 to 16:0) ratio	8159
GCST90200927	Theophylline to theobromine ratio	7858
GCST90200928	N-palmitoyl-sphingosine (d18:1 to 16:0) to N-stearoyl-sphingosine (d18:1 to 18:0) ratio	8191
GCST90200929	Glycerol to carnitine ratio	8235
GCST90200930	Carnitine to acetylcarnitine (C2) ratio	8206
GCST90200931	Glycerol to sulfate ratio	8176
GCST90200932	Glycerol to palmitoylcarnitine (C16) ratio	8165
GCST90200933	Alpha-ketoglutarate to proline ratio	8273
GCST90200934	Acetylcarnitine (C2) to propionylcarnitine (C3) ratio	8200
GCST90200935	Carnitine to propionylcarnitine (C3) ratio	8185
GCST90200936	Succinate to proline ratio	8209
GCST90200937	Alpha-ketoglutarate to trans-4-hydroxyproline ratio	8272
GCST90200938	Alpha-ketoglutarate to alanine ratio	8272
GCST90200939	Proline to trans-4-hydroxyproline ratio	8194
GCST90200940	Adenosine 5'-diphosphate (ADP) to EDTA ratio	4563
GCST90200941	Succinate to trans-4-hydroxyproline ratio	8198
GCST90200942	Glutamate to pyruvate ratio	8188
GCST90200943	Phosphate to EDTA ratio	8225
GCST90200944	Alpha-ketoglutarate to pyruvate ratio	8272
GCST90200945	Adenosine 5'-monophosphate (AMP) to EDTA ratio	8179
GCST90200946	Glutamate to alanine ratio	8172
GCST90200947	Adenosine 5'-diphosphate (ADP) to glucose ratio	4581
GCST90200948	Adenosine 5'-diphosphate (ADP) to mannitol to sorbitol ratio	4566
GCST90200949	Adenosine 5'-diphosphate (ADP) to N-acetylneuraminate ratio	4553
GCST90200950	Glucose to mannitol to sorbitol ratio	8254
GCST90200951	Mannose to fructose ratio	8202
GCST90200952	Adenosine 5'-diphosphate (ADP) to cytidine ratio	4350
GCST90200953	Glucose-to-mannose ratio	8191
GCST90200954	Cytidine to N-acetylneuraminate ratio	7683
GCST90200955	Adenosine 5'-diphosphate (ADP) to choline phosphate ratio	4560
GCST90200956	Cytidine to N-acetylglucosamine to N-acetylgalactosamine ratio	7427
GCST90200957	N-acetylneuraminate to N-acetylglucosamine to N-acetylgalactosamine ratio	7988
GCST90200958	Adenosine 5'-diphosphate (ADP) to choline ratio	4560
GCST90200959	Choline phosphate to choline ratio	8196
GCST90200960	Choline phosphate to phosphoethanolamine ratio	8213
GCST90200961	Adenosine 5'-diphosphate (ADP) to ornithine ratio	4566
GCST90200962	Adenosine 5'-diphosphate (ADP) to glutamine ratio	4569
GCST90200963	Inosine 5'-monophosphate (IMP) to urate ratio	4598
GCST90200964	Adenosine 5'-diphosphate (ADP) to 5-oxoproline ratio	4570
GCST90200965	Glutamate to 5-oxoproline ratio	8171
GCST90200966	Adenosine 5'-diphosphate (ADP) to uridine ratio	4565
GCST90200967	Phosphate to urate ratio	8204
GCST90200968	Phosphate to 5-oxoproline ratio	8217
GCST90200969	Adenosine 5'-monophosphate (AMP) to N-palmitoyl-sphingosine (d18:1 to 16:0) ratio	8188
GCST90200970	Adenosine 5'-monophosphate (AMP) to leucine ratio	8201
GCST90200971	Leucine to phosphate ratio	8298
GCST90200972	Leucine to N-palmitoyl-sphingosine (d18:1 to 16:0) ratio	8198
GCST90200973	Proline to glutamate ratio	8185
GCST90200974	Phosphate to proline ratio	8241
GCST90200975	Arachidonate (20:4n6) to caffeine ratio	8000
GCST90200976	Adenosine 5'-monophosphate (AMP) to urate ratio	8181
GCST90200977	Arachidonate (20:4n6) to paraxanthine ratio	7776
GCST90200978	Caffeine to paraxanthine ratio	7873
GCST90200979	Arachidonate (20:4n6) to linoleate (18:2n6) ratio	8162
GCST90200980	Phosphoethanolamine to choline ratio	8204
GCST90200981	Caffeine to linoleate (18:2n6) ratio	7939
GCST90200982	Paraxanthine to linoleate (18:2n6) ratio	7785
GCST90200983	Cholesterol to linoleoyl-arachidonoyl-glycerol (18:2 to 20:4) [1] ratio	7624
GCST90200984	Cholesterol to benzoate ratio	7387
GCST90200985	Cholesterol to oleoyl-linoleoyl-glycerol (18:1 to 18:2) [2] ratio	7981
GCST90200986	Cholesterol to linoleoyl-arachidonoyl-glycerol (18:2 to 20:4) [2] ratio	7655
GCST90200987	Benzoate to oleoyl-linoleoyl-glycerol (18:1 to 18:2) [2] ratio	7162
GCST90200988	Benzoate to linoleoyl-arachidonoyl-glycerol (18:2 to 20:4) [1] ratio	6813
GCST90200989	Histidine to asparagine ratio	8225
GCST90200990	Benzoate to linoleoyl-arachidonoyl-glycerol (18:2 to 20:4) [2] ratio	6865
GCST90200991	Histidine to alanine ratio	8233
GCST90200992	Alanine to asparagine ratio	8248
GCST90200993	Salicylate to oxalate (ethanedioate) ratio	8107
GCST90200994	Glutamine to alanine ratio	8222
GCST90200995	Salicylate to taurocholate ratio	7614
GCST90200996	Citrate to taurocholate ratio	7618
GCST90200997	Histidine to glutamine ratio	8223
GCST90200998	Salicylate to citrate ratio	8147
GCST90200999	Taurocholate to oxalate (ethanedioate) ratio	7755
GCST90201000	Serine to threonine ratio	8237
GCST90201001	Serine to alpha-ketobutyrate ratio	8100
GCST90201002	Maltose to sucrose ratio	5984
GCST90201003	Glucose to N-palmitoyl-sphingosine (d18:1 to 16:0) ratio	8173
GCST90201004	Glucose to N-stearoyl-sphingosine (d18:1 to 18:0) ratio	8179
GCST90201005	Fructose to maltose ratio	6307
GCST90201006	Alpha-ketobutyrate to 3-methyl-2-oxovalerate ratio	8136
GCST90201007	Glucose to N-palmitoyl-sphinganine (d18:0 to 16:0) ratio	8119
GCST90201008	Threonine to alpha-ketobutyrate ratio	8099
GCST90201009	Threonine to pyruvate ratio	8220
GCST90201010	Alpha-ketobutyrate to 4-methyl-2-oxopentanoate ratio	8142
GCST90201011	3-methyl-2-oxovalerate to 4-methyl-2-oxopentanoate ratio	8233
GCST90201012	3-methyl-2-oxovalerate to 3-methyl-2-oxobutyrate ratio	8200
GCST90201013	Androsterone glucuronide to etiocholanolone glucuronide ratio	7555
GCST90201014	Glucuronate to androsterone glucuronide ratio	7804
GCST90201015	Bilirubin (Z,Z) to androsterone glucuronide ratio	7888
GCST90201016	Bilirubin (Z,Z) to etiocholanolone glucuronide ratio	7707
GCST90201017	4-methyl-2-oxopentanoate to 3-methyl-2-oxobutyrate ratio	8224
GCST90201018	Bilirubin (Z,Z) to glucuronate ratio	8103
GCST90201019	Glucuronate to etiocholanolone glucuronide ratio	7631
GCST90201020	Paraxanthine to 5-acetylamino-6-formylamino-3-methyluracil ratio	7388
