# Supplementary material for: Systematic elucidation of the cross-omics regulatory network in chronic rhinosinusitis: the LAT-IL23R metabolic axis
Source: Braz J Otorhinolaryngol. 2026 Apr 22;92(4):101819. doi: 10.1016/j.bjorl.2026.101819 (PMC13126341; doi:10.1016/j.bjorl.2026.101819)
Supplement: Supplementary file 2 [file mmc2.xlsx]

## Sheet: Sheet1
Table S2. Causal associations between proteins and chronic rhinosinusitis identified by deCODE pQTL-based Mendelian randomization.
id	nsnp	β	se	pvalue	or	or_lci95	or_uci95	FDR	Heter.Stat	Heter.p	egger_intercept	egger_intercept_se	egger_intercept_pval
12479_50_PRKAR1B_KAP1	6	-0.346907	0.115021	0.0025611	0.706871	0.564199	0.885622	1	8.87768	0.114044	-0.0173434	0.0630905	0.79701
9102_28_ZFYVE27_ZFY27	8	-0.293607	0.0827567	0.000388423	0.74557	0.633934	0.876864	1	11.2328	0.12878	-0.0210597	0.012185	0.134665
4703_87_LTA_TNF_b	3	-0.289985	0.118067	0.0140452	0.748274	0.593691	0.943109	1	2.39392	0.302111	0.0259228	0.0317601	0.564205
19187_21_STAMBP_STABP	5	-0.285036	0.140534	0.0425356	0.751987	0.570934	0.990456	1	0.602262	0.962812	0.00881208	0.0177159	0.653071
10554_23_GLB1_BGAL	5	-0.277032	0.126274	0.0282423	0.75803	0.591835	0.970896	1	7.55262	0.109411	0.00489275	0.0199633	0.822197
6549_60_VSTM2L_VTM2L	6	-0.257971	0.0973075	0.00802317	0.772618	0.638462	0.934963	1	6.13718	0.293098	-8.43e-05	0.0244141	0.99741
12395_86_DARS2_SYDM	3	-0.242956	0.0807598	0.00262641	0.784306	0.669486	0.918818	1	0.57842	0.748855	-0.0119054	0.0180423	0.628677
3866_7_SBDS_SBDS	7	-0.237256	0.084651	0.00506688	0.78879	0.668197	0.931146	1	5.6577	0.462606	0.000149357	0.0125149	0.99094
5196_7_NMT1_NMT1	3	-0.236521	0.100782	0.0189321	0.789369	0.647877	0.961761	1	0.862593	0.649666	-0.0192968	0.0279652	0.615481
12411_60_MAX_MAX	15	-0.230985	0.0441614	1.69E-07	0.793751	0.727936	0.865517	0.000804633	19.5348	0.145504	0.0116593	0.00865033	0.200729
17345_12_ZADH2_ZADH2	4	-0.227348	0.0849566	0.00744945	0.796643	0.674446	0.94098	1	2.86082	0.413586	-0.00831745	0.0244252	0.765902
17712_7_IDI1_IDI1	5	-0.226726	0.0839917	0.00694665	0.797139	0.676143	0.939786	1	4.55779	0.33575	-0.00966632	0.0312506	0.77732
2612_5_EIF5_eIF_5	3	-0.224283	0.0993916	0.0240356	0.799089	0.657645	0.970955	1	1.86105	0.394346	0.053415	0.0509349	0.484873
10001_7_RAF1_c_Raf	4	-0.221049	0.104273	0.0340147	0.801678	0.653492	0.983465	1	2.02891	0.566429	-0.000761274	0.0321627	0.983266
10075_75_ACBD6_ACBD6	3	-0.207548	0.101194	0.040267	0.812574	0.666385	0.990834	1	0.0579096	0.97146	-0.00492632	0.0219443	0.859415
17396_23_ADH1A_ADH1A	6	-0.200531	0.0781527	0.0102912	0.818296	0.702078	0.953752	1	4.59509	0.467262	-0.0143101	0.0129643	0.331613
14203_3_ANXA7_ANXA7	4	-0.187584	0.091555	0.0404754	0.82896	0.692788	0.991897	1	0.418091	0.93648	-0.0088305	0.0144245	0.602742
19555_1_SUMO2_SUMO2	3	-0.186809	0.0931523	0.0449191	0.829603	0.691158	0.995779	1	0.0908034	0.955614	-0.00923098	0.0308452	0.814881
18244_1_ANXA7_ANXA7	4	-0.184014	0.0901399	0.0412081	0.831924	0.697196	0.992687	1	0.4485	0.930051	-0.00911	0.0141903	0.586643
17773_26_NAPG_SNAG	5	-0.176964	0.0784149	0.0240228	0.83781	0.718451	0.976998	1	0.579959	0.965264	-0.00464184	0.025278	0.866013
4876_32_F9_Coagulation_Factor_IX	5	-0.174935	0.0768907	0.0228994	0.839512	0.722065	0.976062	1	1.06642	0.899563	-0.0110912	0.0187771	0.596284
9115_78_ADAMDEC1_ADEC1	3	-0.172762	0.0844497	0.0407823	0.841338	0.712993	0.992786	1	0.495882	0.780406	0.0160442	0.0228623	0.610441
19188_21_NAP1L4_NAP2L	6	-0.17162	0.0506421	0.00070179	0.842299	0.762709	0.930195	1	1.08093	0.955778	0.00518544	0.0098991	0.62808
2855_49_MAPK3_ERK_1	22	-0.17023	0.0402082	2.30E-05	0.843471	0.779551	0.912633	0.109398	29.4598	0.103392	-0.00381355	0.013962	0.787547
14009_65_TNFAIP3_TNFAIP3	8	-0.169322	0.064316	0.00847184	0.844237	0.744247	0.957659	1	8.59941	0.28271	0.0120482	0.00837794	0.200453
17158_17_UBE2G1_UB2G1	3	-0.16757	0.0789278	0.0337473	0.845717	0.724504	0.987211	1	1.30902	0.519697	-0.0416607	0.0364939	0.457975
19195_85_RPS5_RS5	5	-0.162767	0.0585159	0.00540935	0.849789	0.757707	0.953061	1	3.44313	0.486578	-0.00754888	0.0162862	0.674555
2578_67_CCL2_MCP_1	7	-0.159	0.0582923	0.00637915	0.852997	0.760901	0.95624	1	4.79359	0.570547	0.00311479	0.0165532	0.858143
13636_20_NAP1L1_NP1L1	5	-0.156668	0.0782622	0.0453025	0.854988	0.733402	0.996731	1	4.8871	0.299079	0.0174087	0.0118348	0.237668
5307_12_F9_Coagulation_Factor_IXab	4	-0.155827	0.0794099	0.0497265	0.855707	0.73237	0.999817	1	0.576945	0.901689	-0.00619542	0.0218718	0.803605
10900_272_STMN2_STMN2	6	-0.154504	0.0628856	0.0140137	0.85684	0.757478	0.969235	1	4.52268	0.476855	-0.0261844	0.0205144	0.270887
14273_19_PREP_PPCE	17	-0.139267	0.0362237	0.000120736	0.869996	0.81037	0.93401	0.574583	11.5941	0.771417	-0.00899353	0.00902239	0.33467
2706_69_SERPINA7_Thyroxine_Binding_Globulin	8	-0.137379	0.0604648	0.0230833	0.87164	0.774227	0.981309	1	3.94129	0.786514	0.0203502	0.0151217	0.227001
19523_215_PARK7_PARK7	5	-0.136825	0.0695498	0.0491488	0.872123	0.760984	0.999493	1	6.06491	0.194353	0.00300788	0.0301363	0.926792
12956_40_KIAA1279_KBP	7	-0.134352	0.0663611	0.0429131	0.874283	0.767652	0.995725	1	5.22317	0.515525	-0.001705	0.0143886	0.910287
18188_12_GATM_GATM	15	-0.132978	0.0370637	0.000333449	0.875484	0.81414	0.941451	1	4.37722	0.992735	0.00567856	0.00979603	0.57204
13399_33_RELL1_RELL1	13	-0.125978	0.0449943	0.00511227	0.881634	0.807213	0.962916	1	7.04955	0.854322	0.00268547	0.00812568	0.747238
10716_35_PSMD5_PSMD5	10	-0.122153	0.0537679	0.0230949	0.885013	0.796492	0.983372	1	5.77534	0.762176	-0.00648806	0.0129213	0.629108
5316_54_F2_Prothrombin	9	-0.12074	0.0599952	0.0441671	0.886264	0.787942	0.996855	1	4.42022	0.817361	-0.0108262	0.0151419	0.497766
19622_7_INHBA_Activin_A	9	-0.120574	0.0527189	0.0221889	0.886411	0.799392	0.982902	1	6.86811	0.550927	-0.0232202	0.0203614	0.291629
11288_26_NT5C2_5NTC	16	-0.116589	0.0338078	0.000563558	0.889951	0.832892	0.95092	1	12.7273	0.623355	-0.00537915	0.00541751	0.337601
8250_2_PTPRJ_PTPRJ	30	-0.111195	0.0342961	0.00118609	0.894764	0.836595	0.956978	1	40.4891	0.0762516	-0.0140635	0.00802925	0.0908027
9758_17_RPS4X_RS4X	13	-0.110686	0.0514989	0.0316118	0.89522	0.809269	0.990299	1	18.8635	0.0918759	0.0146495	0.0110277	0.210941
3864_5_RPS7_RS7	5	-0.108087	0.0515473	0.0360071	0.89755	0.811298	0.992971	1	0.56018	0.967384	0.00148474	0.0210447	0.948194
5005_4_MAPK12_MK12	23	-0.107045	0.0304479	0.000438613	0.898485	0.846434	0.953737	1	18.2771	0.689437	0.00282071	0.00986707	0.777778
7251_64_C1QTNF3_C1QT3	15	-0.103846	0.0440181	0.0183157	0.901364	0.826859	0.982583	1	15.2433	0.36173	-0.00159786	0.00818944	0.848321
13669_6_FGFR3_FGFR_3	26	-0.102602	0.0300775	0.00064662	0.902486	0.85082	0.957289	1	17.7654	0.852186	-0.00585037	0.00817942	0.481352
13545_97_EIF1AD_EIF1A	15	-0.101959	0.0370752	0.00595849	0.903067	0.839771	0.971133	1	11.4527	0.650164	-0.00627174	0.00658398	0.358181
6925_26_SNX8_SNX8	10	-0.101547	0.0376916	0.00705682	0.903439	0.839103	0.972708	1	3.78421	0.925033	-0.000485355	0.00746523	0.949757
4145_58_NTF3_Neurotrophin_3	17	0.10072	0.0507637	0.0472457	1.10597	1.00122	1.22167	1	23.4294	0.102729	-0.0094772	0.0104424	0.378456
12621_55_PPP2R1A_PP2AAA	12	0.102166	0.0354198	0.00392135	1.10757	1.03328	1.18719	1	7.62739	0.746241	-0.00254006	0.0105734	0.815004
9853_3_IFIT2_IFIT2	15	0.105389	0.0399347	0.00831406	1.11114	1.02749	1.20161	1	16.9752	0.257501	0.0185769	0.0104301	0.0982628
2615_60_EFNA5_Ephrin_A5	23	0.106201	0.0362996	0.00343708	1.11205	1.03568	1.19405	1	21.105	0.514257	0.00870843	0.00754842	0.261595
6400_33_TP53I13_P5I13	11	0.108369	0.0460984	0.0187323	1.11446	1.01818	1.21984	1	3.41678	0.969849	-0.00478106	0.00852563	0.58863
16853_5_NRK1_NRK1	15	0.110117	0.0380403	0.00379462	1.11641	1.0362	1.20283	1	10.6294	0.71487	0.00484176	0.0110862	0.669467
10781_19_CLEC4G_CLC4G	29	0.111694	0.0266322	2.74E-05	1.11817	1.0613	1.17809	0.130467	30.1832	0.354514	0.00218429	0.00538894	0.688431
9100_32_C5orf46_CE046	12	0.112181	0.0461928	0.0151602	1.11871	1.02188	1.22473	1	12.1764	0.350529	0.00378743	0.00973886	0.705503
18839_24_TG_Thyroglobulin	20	0.113031	0.0342418	0.000963515	1.11967	1.04699	1.19739	1	18.6799	0.477535	0.0130616	0.00894249	0.161354
5088_175_IL23R_IL_23_R	24	0.113229	0.0279602	5.13E-05	1.11989	1.06017	1.18297	0.244123	17.9347	0.761019	-0.0072664	0.00671844	0.291161
17164_15_ANXA4_annexin_IV	28	0.114344	0.0234881	1.13E-06	1.12114	1.07069	1.17396	0.00536077	22.1384	0.730312	0.00603889	0.00512285	0.249147
9931_20_KRT1_Keratin_1	14	0.114555	0.0553437	0.0384638	1.12137	1.0061	1.24986	1	13.9281	0.37893	0.0161111	0.0118076	0.197461
13673_21_CCT7_TCPH	10	0.114912	0.0417146	0.00587435	1.12177	1.03371	1.21734	1	7.97488	0.53668	0.000706278	0.0114604	0.952371
8065_245_PATE4_PATE4	7	0.115642	0.054676	0.0344258	1.12259	1.00851	1.24958	1	3.74597	0.711008	-0.0142037	0.0122051	0.297033
8942_2_MRPL21_RM21	12	0.122586	0.0488015	0.0120075	1.13042	1.0273	1.24388	1	5.51131	0.903904	0.000979515	0.0107419	0.929145
11160_56_RNF122_RN122	13	0.125015	0.0452055	0.00568403	1.13317	1.03708	1.23815	1	13.49	0.334456	-0.013773	0.0116357	0.261486
18308_30_STXBP6_STXB6	39	0.126177	0.0226134	2.41E-08	1.13448	1.0853	1.1859	0.000114617	42.1278	0.296926	0.000813868	0.00540861	0.881206
8274_64_STX7_Syntaxin_7	8	0.130513	0.057706	0.0237164	1.13941	1.01756	1.27586	1	3.42268	0.843346	0.0102777	0.0143165	0.499809
14157_21_YWHAE_14_3_3E	8	0.137631	0.0597572	0.0212693	1.14755	1.02072	1.29015	1	7.15407	0.413016	-0.0176387	0.0246022	0.500344
15414_316_LDHA_LDHA	10	0.13816	0.0661484	0.0367397	1.14816	1.00855	1.3071	1	12.8203	0.170909	-0.00613979	0.0108411	0.586692
12650_43_GNAI3_GNAI3	7	0.144954	0.0692669	0.0363767	1.15599	1.00923	1.32408	1	6.73889	0.345671	0.0117951	0.00908345	0.250769
9296_15_PTPRD_PTPRD	9	0.147356	0.0709046	0.0376887	1.15877	1.00842	1.33153	1	8.13959	0.419954	-0.0234796	0.0247693	0.374732
12392_30_ARL1_ARL1	12	0.148157	0.0452575	0.00106168	1.1597	1.06126	1.26727	1	11.6753	0.38854	0.00845949	0.00851144	0.343714
17802_4_NANS_SIAS	7	0.149404	0.0644131	0.0203699	1.16114	1.02342	1.31739	1	5.83308	0.442146	-0.0232283	0.0126406	0.125535
7202_107_SEMA6C_SEMA6C	11	0.150854	0.0634001	0.0173407	1.16283	1.02695	1.31669	1	16.2342	0.0931208	-0.0128677	0.0178368	0.488973
13652_2_TOM1L1_TM1L1	10	0.159869	0.0692246	0.0209198	1.17336	1.02448	1.34386	1	16.5664	0.0559546	0.0189076	0.0177888	0.318859
12881_17_RDH16_RDH16	6	0.168521	0.0552772	0.00229872	1.18355	1.06203	1.31899	1	5.13404	0.399742	0.000453737	0.0123078	0.972358
19376_74_NNMT_NNMT	7	0.17591	0.0780162	0.024147	1.19233	1.02326	1.38933	1	7.04921	0.31632	-0.0168755	0.026772	0.556153
19282_3_RAB13_RAB13	7	0.183237	0.0855143	0.0321322	1.2011	1.01575	1.42027	1	7.72579	0.258889	-0.0469249	0.0252466	0.122181
4905_63_COTL1_Coactosin_like_protein	11	0.187382	0.044631	2.69E-05	1.20609	1.10507	1.31634	0.127887	6.63698	0.759214	0.00363366	0.00960203	0.713886
17343_6_SNPH_SNPH	8	0.193312	0.0713824	0.0067667	1.21326	1.05485	1.39546	1	0.978347	0.99517	-0.00365473	0.0184651	0.849638
12458_79_CHP1_CHP1	7	0.200414	0.0583208	0.000589485	1.22191	1.08992	1.36988	1	2.56024	0.861666	0.0189541	0.0192115	0.369144
12657_2_TSTA3_FCL	4	0.200868	0.100569	0.045792	1.22246	1.00376	1.48882	1	3.42937	0.330039	-0.0118187	0.0182295	0.583268
12704_26_SH2D3C_SH2D3	8	0.202557	0.0575761	0.000434681	1.22453	1.09386	1.37082	1	3.77225	0.805605	-0.00941615	0.0138309	0.521387
13578_98_ABLIM3_ABLM3	4	0.20303	0.0920252	0.0273673	1.22511	1.02292	1.46726	1	1.72589	0.631193	0.00974259	0.0138429	0.554465
5001_6_SCGB2A1_Mammaglobin_2	3	0.20425	0.0952827	0.0320631	1.22661	1.01765	1.47847	1	1.95735	0.375809	0.0393929	0.0687843	0.668891
5018_68_PRDX6_Peroxiredoxin_6	3	0.220157	0.0845361	0.00920648	1.24627	1.05598	1.47086	1	1.03366	0.596408	0.023099	0.0307044	0.589397
18322_15_JMJD6_JMJD6	4	0.221466	0.0864575	0.0104204	1.2479	1.05339	1.47834	1	1.09115	0.779211	0.0132633	0.0219043	0.606399
14132_21_HHLA2_HHLA2	4	0.230028	0.0869634	0.00816646	1.25863	1.06139	1.49253	1	0.644347	0.886209	0.0129537	0.0287126	0.696079
8469_41_IGFBP2_IGFBP_2	6	0.237934	0.116841	0.0417107	1.26863	1.00897	1.59511	1	9.27052	0.0987484	-0.0482083	0.0285808	0.166931
8261_51_STOM_STOM	7	0.241874	0.0649029	0.000194004	1.27363	1.1215	1.44641	0.923263	1.01568	0.985011	-0.00758447	0.0218927	0.743116
7625_27_YWHAQ_14_3_3_protein_theta	3	0.244732	0.116881	0.0362725	1.27728	1.01577	1.60611	1	3.25894	0.196033	-0.00294414	0.0371177	0.949609
5340_24_CASP10_Caspase_10	3	0.252413	0.111414	0.0234794	1.28713	1.03463	1.60125	1	0.655488	0.720547	-0.0288441	0.0368279	0.577016
11258_41_MADCAM1_MAdCAM_1	3	0.273479	0.111129	0.0138588	1.31453	1.05724	1.63443	1	0.626334	0.731128	0.0177642	0.0328562	0.684461
19228_11_BAG2_BAG_2	5	0.32298	0.135814	0.0174014	1.38124	1.05843	1.8025	1	5.26704	0.260978	-0.00737744	0.0246294	0.784084
13992_12_NSF_NSF	7	0.395868	0.0813227	1.13E-06	1.48567	1.26678	1.74239	0.00536874	0.954014	0.987296	-0.00754951	0.0180413	0.69298
