# Supplementary material for: Systematic elucidation of the cross-omics regulatory network in chronic rhinosinusitis: the LAT-IL23R metabolic axis
Source: Braz J Otorhinolaryngol. 2026 Apr 22;92(4):101819. doi: 10.1016/j.bjorl.2026.101819 (PMC13126341; doi:10.1016/j.bjorl.2026.101819)
Supplement: Supplementary file 3 [file mmc3.xlsx]

## Sheet: Sheet1
Table S3. Causal associations between proteins and chronic rhinosinusitis identified by UKB-PPP pQTL-based Mendelian randomization.
id	nsnp	β	se	pvalue	or	or_lci95	or_uci95	FDR	Heter.Stat	Heter.p	egger_intercept	egger_intercept_se	egger_intercept_pval
CLASP1_Q7Z460_OID31192_v1_Oncology_II	4	-0.978016	0.102627	1.58E-21	0.376057	0.307535	0.459845	4.13E-18	2.28537	0.515329	0.047174	0.0651051	0.54401
CHM_P24386_OID30972_v1_Neurology_II	4	-0.385028	0.112587	0.000626596	0.680432	0.545694	0.848438	1	3.90016	0.272449	-0.0505573	0.0593483	0.484015
DLG4_P78352_OID31071_v1_Neurology_II	3	-0.326169	0.114384	0.00435091	0.721683	0.576741	0.90305	1	0.238781	0.887461	0.0143139	0.0896031	0.899153
PPP1R14D_Q9NXH3_OID30997_v1_Neurology_II	3	-0.300997	0.102968	0.00346441	0.74008	0.604826	0.90558	1	0.990379	0.609455	-0.0501821	0.0568001	0.539331
EIF5_P55010_OID30156_v1_Cardiometabolic_II	4	-0.294084	0.13621	0.0308459	0.745214	0.570607	0.973251	1	5.00864	0.171166	0.00318095	0.0249882	0.910349
LAT2_Q9GZY6_OID21292_v1_Oncology	9	-0.236651	0.0868063	0.00640681	0.789266	0.665783	0.935653	1	11.3472	0.182792	-0.0160333	0.0314004	0.625329
DCTN1_Q14203_OID21399_v1_Oncology	7	-0.233692	0.0964236	0.0153676	0.791606	0.655287	0.956283	1	9.27057	0.158924	-0.0239856	0.0142703	0.153632
NGRN_Q9NPE2_OID31115_v1_Neurology_II	5	-0.218016	0.0837753	0.00925765	0.804113	0.682348	0.947606	1	3.94378	0.413668	0.00243829	0.0157011	0.886449
LAMP2_P13473_OID21035_v1_Neurology	6	-0.208523	0.0980905	0.0335177	0.811782	0.669797	0.983866	1	5.9074	0.315333	0.0107303	0.0269135	0.710485
MRPL58_Q14197_OID31036_v1_Neurology_II	7	-0.201941	0.0894902	0.0240351	0.817143	0.685682	0.973809	1	11.3416	0.0783742	0.00411719	0.0147916	0.79189
CDK5RAP3_Q96JB5_OID30985_v1_Neurology_II	7	-0.195474	0.0714191	0.00620021	0.822445	0.715012	0.946019	1	3.13056	0.792291	0.000836084	0.0211298	0.969968
AARSD1_Q9BTE6_OID21311_v1_Oncology	9	-0.194255	0.0533754	0.000273263	0.823448	0.741655	0.914261	0.715677	7.37449	0.496819	-0.0169056	0.0116014	0.18841
RPE_Q96AT9_OID31324_v1_Oncology_II	6	-0.18693	0.0812808	0.0214591	0.829502	0.707342	0.972758	1	6.94757	0.224569	0.0162659	0.0125416	0.264402
RBP1_P09455_OID30913_v1_Neurology_II	3	-0.180614	0.0764407	0.0181378	0.834758	0.718609	0.969679	1	0.303641	0.859143	-0.0017557	0.0167667	0.933579
TK1_P04183_OID31294_v1_Oncology_II	5	-0.173945	0.064365	0.00688253	0.840343	0.740744	0.953334	1	5.01734	0.285523	-0.0055814	0.0131359	0.699545
IPCEF1_Q8WWN9_OID20977_v1_Neurology	7	-0.167397	0.0627931	0.00767946	0.845864	0.747911	0.956646	1	5.93421	0.4306	0.0375222	0.0230444	0.164398
UBAC1_Q9BSL1_OID21336_v1_Oncology	6	-0.161856	0.0749225	0.0307488	0.850564	0.734398	0.985104	1	6.13314	0.293479	0.0120253	0.0100462	0.297395
F9_P00740_OID20349_v1_Cardiometabolic	5	-0.153969	0.070834	0.0297311	0.857299	0.746169	0.98498	1	1.23009	0.873119	-0.0058151	0.013216	0.689704
TP53INP1_Q96A56_OID20120_v1_Cardiometabolic	3	-0.149521	0.0742399	0.0440074	0.861121	0.744509	0.995998	1	0.866215	0.648491	0.0123759	0.0153156	0.567332
INSR_P06213_OID30566_v1_Inflammation_II	13	-0.144619	0.0643843	0.0246919	0.865352	0.76276	0.981743	1	16.4345	0.172137	-0.0162752	0.0124894	0.219151
UNC79_Q9P2D8_OID31181_v1_Oncology_II	5	-0.14392	0.0604826	0.0173344	0.865957	0.769152	0.974945	1	2.54693	0.636252	-0.00161759	0.0127685	0.907203
GTF2IRD1_Q9UHL9_OID31264_v1_Oncology_II	7	-0.139758	0.0547441	0.0106819	0.869568	0.781096	0.968061	1	1.30872	0.971175	0.00126146	0.0172075	0.944403
VCPKMT_Q9H867_OID31179_v1_Oncology_II	7	-0.133748	0.0620307	0.031071	0.87481	0.774662	0.987906	1	1.95839	0.923486	-0.0049021	0.0115353	0.688529
ENAH_Q8N8S7_OID20497_v1_Inflammation	6	-0.133531	0.0640508	0.037091	0.875001	0.771769	0.992041	1	2.11399	0.833158	0.00677479	0.0120642	0.604387
SARG_Q9BW04_OID30331_v1_Cardiometabolic_II	8	-0.130894	0.0582651	0.0246708	0.877311	0.782631	0.983445	1	5.75151	0.569045	-0.00496603	0.0118603	0.690002
HMBS_P08397_OID21385_v1_Oncology	15	-0.128559	0.0461886	0.00538016	0.879362	0.803251	0.962685	1	20.4961	0.11526	-0.00819231	0.00939612	0.399089
NUMB_P49757_OID30568_v1_Inflammation_II	10	-0.122644	0.0622565	0.0488411	0.884579	0.782966	0.999379	1	10.8391	0.286899	-0.0072509	0.0122951	0.571643
NEDD4L_Q96PU5_OID30521_v1_Inflammation_II	8	-0.122354	0.0591621	0.0386292	0.884835	0.787957	0.993624	1	5.08952	0.649039	-0.00299217	0.01289	0.824151
TMPRSS11D_O60235_OID31103_v1_Neurology_II	11	-0.120792	0.0458613	0.00844239	0.886219	0.810033	0.969569	1	4.09859	0.94279	0.0118162	0.0112939	0.322735
ARG1_P05089_OID21445_v1_Oncology	23	-0.117088	0.0309566	0.00015538	0.889507	0.837141	0.945149	0.369574	31.3499	0.0891754	-0.000744111	0.00696757	0.915964
CTHRC1_Q96CG8_OID30393_v1_Cardiometabolic_II	21	-0.105048	0.0487222	0.0310784	0.900281	0.818285	0.990493	1	25.4989	0.183007	0.00916683	0.00761073	0.243201
GFAP_P14136_OID21247_v1_Oncology	18	-0.104044	0.0455265	0.0222926	0.901186	0.824255	0.985297	1	23.7435	0.126573	-0.00962306	0.00617826	0.138894
PACS2_Q86VP3_OID30186_v1_Cardiometabolic_II	11	-0.100509	0.0384956	0.00902995	0.904377	0.838651	0.975254	1	7.23913	0.702693	0.00188634	0.00871726	0.833508
TTR_P02766_OID30782_v1_Inflammation_II	26	0.100303	0.0349785	0.00413654	1.10551	1.03225	1.18396	1	32.1546	0.153587	-0.00601814	0.00599689	0.32561
NAPRT_Q6XQN6_OID31114_v1_Neurology_II	37	0.100998	0.0160277	2.95E-10	1.10627	1.07206	1.14158	7.72E-07	35.986	0.469301	0.00365913	0.00388127	0.352263
TNFRSF12A_Q9NP84_OID21482_v1_Oncology	19	0.101292	0.0368176	0.00593802	1.1066	1.02956	1.18941	1	17.008	0.522552	-0.00128289	0.0063642	0.842638
ARHGAP1_Q07960_OID21202_v1_Oncology	13	0.113003	0.0451422	0.0123051	1.11964	1.02483	1.22321	1	10.5439	0.568354	-0.0178591	0.00948769	0.0864941
LAT_O43561_OID20640_v1_Inflammation	13	0.131295	0.0659364	0.0464546	1.1403	1.00206	1.29762	1	18.4438	0.102866	0.00464712	0.0170465	0.7902
RABEPK_Q7Z6M1_OID21163_v1_Oncology	9	0.135275	0.0600626	0.0243074	1.14485	1.01771	1.28788	1	11.0841	0.196979	0.0385185	0.0168738	0.0564079
SCRG1_O75711_OID30333_v1_Cardiometabolic_II	10	0.136338	0.0642459	0.0338267	1.14607	1.01047	1.29986	1	3.82389	0.922616	0.00846387	0.0101431	0.428244
CHAC2_Q8WUX2_OID21230_v1_Oncology	11	0.154411	0.0452141	0.000637597	1.16697	1.068	1.27511	1	8.36639	0.593096	-0.00757829	0.00874253	0.40855
IGFBP4_P22692_OID21158_v1_Neurology	8	0.1916	0.0755709	0.0112328	1.21119	1.04444	1.40455	1	7.32244	0.396097	0.0184153	0.0179862	0.345398
KIR3DL2_P43630_OID31191_v1_Oncology_II	6	0.192786	0.0839327	0.021624	1.21262	1.02868	1.42946	1	7.34887	0.19596	0.0148961	0.0192621	0.482485
NPPC_P23582_OID20568_v1_Inflammation	7	0.200271	0.0902632	0.0265038	1.22173	1.02363	1.45818	1	5.66988	0.461167	0.0568908	0.0501991	0.308485
ACOX1_Q15067_OID20124_v1_Cardiometabolic	3	0.246487	0.110781	0.0260819	1.27952	1.02979	1.58982	1	0.436821	0.803795	-0.0101786	0.0253775	0.757165
PRDX5_P30044_OID20644_v1_Inflammation	11	0.289588	0.0855387	0.000710588	1.33588	1.12968	1.57971	1	18.2544	0.050821	-0.0014107	0.012389	0.911843
PHOSPHO1_Q8TCT1_OID20922_v1_Neurology	3	0.304333	0.0916527	0.000898558	1.35572	1.1328	1.62251	1	0.220728	0.895508	0.00409869	0.0165826	0.84574
ZNF830_Q96NB3_OID31350_v1_Oncology_II	6	0.31562	0.102845	0.00214855	1.37111	1.1208	1.67732	1	7.47975	0.187334	0.0694904	0.0605484	0.315073
MED18_Q9BUE0_OID21236_v1_Oncology	6	0.330087	0.113823	0.00373165	1.39109	1.11293	1.73878	1	8.72092	0.120727	0.0225052	0.030502	0.501562
RGS10_O43665_OID30999_v1_Neurology_II	4	0.429657	0.156655	0.00609378	1.53673	1.13045	2.08903	1	6.14402	0.10481	0.0126721	0.0757921	0.882592
