# Supplementary material for: Systematic elucidation of the cross-omics regulatory network in chronic rhinosinusitis: the LAT-IL23R metabolic axis
Source: Braz J Otorhinolaryngol. 2026 Apr 22;92(4):101819. doi: 10.1016/j.bjorl.2026.101819 (PMC13126341; doi:10.1016/j.bjorl.2026.101819)
Supplement: Supplementary file 4 [file mmc4.xlsx]

## Sheet: Sheet1
Table S4. Mendelian randomization analysis of causal effects between UKB-PPP pQTL-derived proteins and deCODE pQTL-derived proteins in chronic rhinosinusitis.
id1	id2	nsnp	β	se	pvalue	or	or_lci95	or_uci95	FDR	Heter.Stat	Heter.p	egger_intercept	egger_intercept_se	egger_intercept_pval
NEDD4L_Q96PU5_OID30521_v1_Inflammation_II	11288_26_NT5C2_5NTC	8	0.163368	0.0652394	0.0122755	1.17747	1.03614	1.33808	1	14.05	0.0502998	0.0268518	0.0110691	0.0514535
LAT_O43561_OID20640_v1_Inflammation	11288_26_NT5C2_5NTC	12	0.125891	0.0576893	0.0290932	1.13416	1.0129	1.26993	1	19.6237	0.0507759	0.00107612	0.0151586	0.944805
PACS2_Q86VP3_OID30186_v1_Cardiometabolic_II	8274_64_STX7_Syntaxin_7	10	0.12083	0.0444011	0.00650188	1.12843	1.03438	1.23104	1	16.845	0.0511988	0.0058964	0.00923414	0.540965
RGS10_O43665_OID30999_v1_Neurology_II	10075_75_ACBD6_ACBD6	4	0.489094	0.137822	0.000387083	1.63084	1.24478	2.13662	0.919321	7.74919	0.0514897	0.0276314	0.0676398	0.722487
IGFBP4_P22692_OID21158_v1_Neurology	8469_41_IGFBP2_IGFBP_2	6	0.218214	0.104846	0.0374085	1.24385	1.0128	1.52762	1	10.9278	0.0528312	-0.0101478	0.043873	0.828431
DLG4_P78352_OID31071_v1_Neurology_II	19188_21_NAP1L4_NAP2L	4	0.340943	0.128977	0.0082066	1.40627	1.09215	1.81074	1	7.67449	0.0532404	0.0490359	0.129244	0.740883
CDK5RAP3_Q96JB5_OID30985_v1_Neurology_II	5018_68_PRDX6_Peroxiredoxin_6	8	0.333544	0.0749199	8.51e-06	1.39591	1.20527	1.6167	0.0202044	13.8782	0.0533905	0.0140961	0.0198588	0.504456
NEDD4L_Q96PU5_OID30521_v1_Inflammation_II	17712_7_IDI1_IDI1	8	0.143987	0.0658196	0.0286984	1.15487	1.01509	1.31389	1	13.7296	0.0562058	0.0268446	0.011254	0.0543713
RPE_Q96AT9_OID31324_v1_Oncology_II	19282_3_RAB13_RAB13	8	0.393169	0.0910273	1.57e-05	1.48167	1.23956	1.77107	0.0743685	13.716	0.0564686	0.0404683	0.0200997	0.0907282
ENAH_Q8N8S7_OID20497_v1_Inflammation	15414_316_LDHA_LDHA	6	-0.22322	0.0757973	0.00322995	0.799939	0.689504	0.928061	1	10.7143	0.0573472	-0.0013616	0.0158983	0.935865
NEDD4L_Q96PU5_OID30521_v1_Inflammation_II	14203_3_ANXA7_ANXA7	8	0.140167	0.0651664	0.0314831	1.15047	1.01252	1.30721	1	13.6603	0.0575629	0.0169135	0.0138747	0.268583
DLG4_P78352_OID31071_v1_Neurology_II	6925_26_SNX8_SNX8	4	0.372883	0.1293	0.00392833	1.45191	1.12688	1.8707	1	7.49875	0.0575906	0.090866	0.118163	0.522298
NUMB_P49757_OID30568_v1_Inflammation_II	8274_64_STX7_Syntaxin_7	8	0.195698	0.0734616	0.00772299	1.21616	1.05307	1.4045	1	13.6499	0.0577708	-0.00889994	0.0144525	0.560641
LAT_O43561_OID20640_v1_Inflammation	19187_21_STAMBP_STABP	12	0.203362	0.0597628	0.000666942	1.22552	1.09005	1.37781	1	19.1705	0.0581016	0.000671789	0.0156715	0.966651
CHM_P24386_OID30972_v1_Neurology_II	18308_30_STXBP6_STXB6	3	0.422405	0.155951	0.00675714	1.52563	1.12383	2.07108	1	5.67471	0.0585803	-0.0986285	0.0428455	0.260897
F9_P00740_OID20349_v1_Cardiometabolic	9853_3_IFIT2_IFIT2	6	0.2198	0.0799388	0.00596673	1.24583	1.06515	1.45715	1	10.6091	0.0597058	-0.0188373	0.0132265	0.227495
MRPL58_Q14197_OID31036_v1_Neurology_II	17345_12_ZADH2_ZADH2	7	0.173166	0.0715302	0.0154829	1.18906	1.03352	1.36802	1	11.992	0.0621468	0.0077238	0.0115642	0.533779
LAT_O43561_OID20640_v1_Inflammation	10716_35_PSMD5_PSMD5	12	0.197501	0.0548296	0.000315668	1.21835	1.09421	1.35658	0.749712	18.9404	0.0621718	-0.0240063	0.0127542	0.0891955
LAT_O43561_OID20640_v1_Inflammation	8274_64_STX7_Syntaxin_7	12	0.136639	0.0579394	0.0183583	1.14641	1.02335	1.28428	1	18.9231	0.0624887	0.0172537	0.0143655	0.257406
LAT_O43561_OID20640_v1_Inflammation	2612_5_EIF5_eIF_5	12	0.122335	0.0575181	0.033429	1.13013	1.00965	1.265	1	18.7139	0.0664257	-0.0190788	0.01405	0.204337
DLG4_P78352_OID31071_v1_Neurology_II	19282_3_RAB13_RAB13	4	0.408213	0.122913	0.000896496	1.50413	1.18211	1.91386	1	7.0999	0.0687808	0.117532	0.0960031	0.345496
RPE_Q96AT9_OID31324_v1_Oncology_II	2578_67_CCL2_MCP_1	8	0.250651	0.0887776	0.00475232	1.28486	1.07966	1.52906	1	13.1254	0.0691112	-0.0143191	0.0247616	0.584114
LAT2_Q9GZY6_OID21292_v1_Oncology	12395_86_DARS2_SYDM	9	0.260814	0.0797553	0.00107481	1.29799	1.11015	1.51761	1	14.4934	0.0697765	-0.0181957	0.0290093	0.550407
PACS2_Q86VP3_OID30186_v1_Cardiometabolic_II	12650_43_GNAI3_GNAI3	10	0.154901	0.0423601	0.00025543	1.16754	1.07452	1.26862	1	15.8405	0.0702885	0.00757026	0.00860902	0.404854
CHM_P24386_OID30972_v1_Neurology_II	12395_86_DARS2_SYDM	3	0.493184	0.146931	0.000789151	1.63752	1.22777	2.18402	1	5.24921	0.0724683	-0.0836711	0.0475731	0.329126
NPPC_P23582_OID20568_v1_Inflammation	10001_7_RAF1_c_Raf	7	0.205528	0.103267	0.0465626	1.22817	1.00313	1.5037	1	11.5582	0.072582	0.0811517	0.0509523	0.172106
F9_P00740_OID20349_v1_Cardiometabolic	14132_21_HHLA2_HHLA2	6	0.191229	0.0761377	0.0120176	1.21074	1.04289	1.40559	1	10.0609	0.0735272	-0.00283648	0.0159608	0.867583
CDK5RAP3_Q96JB5_OID30985_v1_Neurology_II	17802_4_NANS_SIAS	8	0.250889	0.0718672	0.000481202	1.28517	1.11631	1.47957	1	12.9048	0.0744624	-0.00427955	0.0197632	0.83574
CDK5RAP3_Q96JB5_OID30985_v1_Neurology_II	19187_21_STAMBP_STABP	8	0.436718	0.072117	1.4e-09	1.54762	1.34362	1.78259	3.32e-06	12.8399	0.0761079	0.0132684	0.0191538	0.514384
LAT2_Q9GZY6_OID21292_v1_Oncology	14273_19_PREP_PPCE	9	0.300307	0.0810765	0.000212235	1.35027	1.15188	1.58283	0.504059	14.1773	0.0772585	0.01295	0.0299579	0.678548
PRDX5_P30044_OID20644_v1_Inflammation	13673_21_CCT7_TCPH	11	0.135718	0.0604094	0.024663	1.14536	1.01747	1.28933	1	16.7388	0.0803462	0.0133301	0.00762366	0.114311
ARHGAP1_Q07960_OID21202_v1_Oncology	13669_6_FGFR3_FGFR_3	11	0.194907	0.0524577	0.000202794	1.2152	1.09646	1.34679	0.963272	16.7321	0.0805071	-0.00914611	0.0107327	0.416217
MED18_Q9BUE0_OID21236_v1_Oncology	10075_75_ACBD6_ACBD6	4	0.262978	0.12211	0.0312708	1.3008	1.02392	1.65254	1	6.71629	0.081512	0.0268755	0.0141132	0.197177
CHM_P24386_OID30972_v1_Neurology_II	5088_175_IL23R_IL_23_R	3	0.625325	0.147791	2.33e-05	1.86885	1.39886	2.49677	0.110442	5.00946	0.0816977	-0.0949289	0.0432077	0.271923
F9_P00740_OID20349_v1_Cardiometabolic	18308_30_STXBP6_STXB6	6	0.247517	0.07639	0.00119458	1.28084	1.10273	1.48771	1	9.70478	0.0840458	-0.0132956	0.0142711	0.404259
ACOX1_Q15067_OID20124_v1_Cardiometabolic	5005_4_MAPK12_MK12	3	0.309022	0.134891	0.0219689	1.36209	1.04565	1.7743	1	4.9476	0.084264	0.0439672	0.0198798	0.270335
RPE_Q96AT9_OID31324_v1_Oncology_II	12479_50_PRKAR1B_KAP1	8	0.194764	0.0851158	0.0221244	1.21502	1.02833	1.43561	1	12.5142	0.084868	0.0229694	0.0225997	0.348677
ACOX1_Q15067_OID20124_v1_Cardiometabolic	19282_3_RAB13_RAB13	3	0.299181	0.131668	0.0230726	1.34875	1.04197	1.74587	1	4.85802	0.0881242	0.0415831	0.0195937	0.280328
NAPRT_Q6XQN6_OID31114_v1_Neurology_II	5340_24_CASP10_Caspase_10	34	0.0411869	0.017417	0.0180423	1.04205	1.00707	1.07823	1	44.2616	0.0910934	-0.000129859	0.00403905	0.974551
CHM_P24386_OID30972_v1_Neurology_II	18244_1_ANXA7_ANXA7	3	0.592678	0.144958	4.34e-05	1.80883	1.36146	2.40319	0.205871	4.76693	0.0922303	-0.0939372	0.0434532	0.275824
CLASP1_Q7Z460_OID31192_v1_Oncology_II	5307_12_F9_Coagulation_Factor_IXab	7	-0.249462	0.0840009	0.00298034	0.77922	0.660932	0.918677	1	10.8445	0.093302	0.0901326	0.035885	0.0537159
DLG4_P78352_OID31071_v1_Neurology_II	19187_21_STAMBP_STABP	4	0.436881	0.118079	0.000215672	1.54787	1.22807	1.95095	1	6.3858	0.0942765	0.0733717	0.111128	0.576968
NPPC_P23582_OID20568_v1_Inflammation	19376_74_NNMT_NNMT	7	0.215193	0.0991025	0.0298994	1.2401	1.02117	1.50597	1	10.7761	0.0955475	0.0605615	0.0535952	0.309758
ARHGAP1_Q07960_OID21202_v1_Oncology	8250_2_PTPRJ_PTPRJ	11	0.135849	0.0518898	0.00884383	1.14551	1.03473	1.26814	1	16.109	0.0965542	-0.00980092	0.0105593	0.377537
RGS10_O43665_OID30999_v1_Neurology_II	12650_43_GNAI3_GNAI3	4	0.288586	0.119284	0.0155499	1.33454	1.05632	1.68604	1	6.32514	0.0968196	0.0634668	0.041329	0.264407
RGS10_O43665_OID30999_v1_Neurology_II	17802_4_NANS_SIAS	4	0.339478	0.122504	0.00558566	1.40421	1.10448	1.7853	1	6.31547	0.0972309	-0.00739732	0.0623441	0.916393
TMPRSS11D_O60235_OID31103_v1_Neurology_II	19195_85_RPS5_RS5	11	-0.0981523	0.0405863	0.0155906	0.906511	0.837192	0.981569	1	16.0599	0.0979293	-0.00883867	0.00805507	0.301007
NEDD4L_Q96PU5_OID30521_v1_Inflammation_II	11258_41_MADCAM1_MAdCAM_1	8	0.140556	0.0605162	0.0201993	1.15091	1.02219	1.29585	1	12.0792	0.0979842	0.0179875	0.0124569	0.198858
CHM_P24386_OID30972_v1_Neurology_II	14203_3_ANXA7_ANXA7	3	0.618786	0.142678	1.44e-05	1.85667	1.40374	2.45576	0.0686293	4.62283	0.0991209	-0.0921302	0.0434228	0.280394
NAPRT_Q6XQN6_OID31114_v1_Neurology_II	9296_15_PTPRD_PTPRD	34	0.0741009	0.0179019	3.48e-05	1.07692	1.03978	1.11537	0.165483	43.7519	0.0998799	0.00538525	0.0040679	0.194936
CTHRC1_Q96CG8_OID30393_v1_Cardiometabolic_II	5316_54_F2_Prothrombin	20	-0.086885	0.0384886	0.0239816	0.916783	0.850167	0.988618	1	27.1594	0.100994	-0.0108176	0.0055591	0.0674483
MRPL58_Q14197_OID31036_v1_Neurology_II	13992_12_NSF_NSF	7	0.190175	0.0670134	0.00454159	1.20946	1.06059	1.37922	1	10.5186	0.104442	0.0121229	0.00993896	0.276955
CHM_P24386_OID30972_v1_Neurology_II	12881_17_RDH16_RDH16	3	0.46722	0.139187	0.000788571	1.59555	1.2146	2.09599	1	4.49885	0.10546	-0.0801278	0.0434835	0.316529
LAT_O43561_OID20640_v1_Inflammation	13545_97_EIF1AD_EIF1A	12	0.178151	0.053769	0.000922148	1.19501	1.07548	1.32782	1	17.0782	0.105584	0.00646544	0.0141566	0.657641
F9_P00740_OID20349_v1_Cardiometabolic	12881_17_RDH16_RDH16	6	0.233549	0.0739925	0.00159735	1.26308	1.09256	1.4602	1	9.05338	0.106954	-0.00873301	0.014582	0.581514
RGS10_O43665_OID30999_v1_Neurology_II	11160_56_RNF122_RN122	4	0.360946	0.121047	0.00286499	1.43469	1.13167	1.81884	1	6.08339	0.107623	-0.00655823	0.0617112	0.925065
CLASP1_Q7Z460_OID31192_v1_Oncology_II	4876_32_F9_Coagulation_Factor_IX	7	-0.226708	0.0816883	0.00551537	0.797153	0.679215	0.93557	1	10.4257	0.107833	0.0909815	0.035618	0.0509943
NEDD4L_Q96PU5_OID30521_v1_Inflammation_II	18244_1_ANXA7_ANXA7	8	0.140128	0.0599995	0.0195181	1.15042	1.02278	1.29399	1	11.709	0.110543	0.0156045	0.012829	0.269528
DLG4_P78352_OID31071_v1_Neurology_II	5005_4_MAPK12_MK12	4	0.446554	0.11436	9.43e-05	1.56292	1.24908	1.95561	0.447945	6.00635	0.111302	0.0521726	0.112897	0.689391
RGS10_O43665_OID30999_v1_Neurology_II	19282_3_RAB13_RAB13	4	0.28331	0.115083	0.0138246	1.32752	1.05945	1.66341	1	5.9891	0.112142	0.0443761	0.0507196	0.473878
RGS10_O43665_OID30999_v1_Neurology_II	2855_49_MAPK3_ERK_1	4	0.388441	0.119832	0.00118881	1.47468	1.16599	1.86509	1	5.96885	0.113136	0.0531492	0.0482349	0.385386
ACOX1_Q15067_OID20124_v1_Cardiometabolic	17773_26_NAPG_SNAG	3	0.265101	0.126638	0.0363156	1.30356	1.01703	1.67082	1	4.35458	0.113348	0.0384059	0.0199001	0.304344
ARHGAP1_Q07960_OID21202_v1_Oncology	19376_74_NNMT_NNMT	11	0.114649	0.0498038	0.0213348	1.12148	1.01718	1.23647	1	15.5333	0.113793	-0.0026538	0.0105559	0.807148
ARHGAP1_Q07960_OID21202_v1_Oncology	11160_56_RNF122_RN122	11	0.162248	0.0518184	0.00174158	1.17615	1.06256	1.30188	1	15.4707	0.115821	0.00170654	0.0110631	0.880813
F9_P00740_OID20349_v1_Cardiometabolic	4703_87_LTA_TNF_b	6	0.179962	0.0720899	0.0125476	1.19717	1.03942	1.37886	1	8.7907	0.11771	-0.00515869	0.0146488	0.74249
LAT_O43561_OID20640_v1_Inflammation	4145_58_NTF3_Neurotrophin_3	12	0.124488	0.054039	0.0212413	1.13257	1.01875	1.25911	1	16.6694	0.118042	-0.00964244	0.0139775	0.505979
ACOX1_Q15067_OID20124_v1_Cardiometabolic	17345_12_ZADH2_ZADH2	3	0.245036	0.122236	0.0450044	1.27767	1.00547	1.62356	1	4.262	0.118719	0.0390745	0.019434	0.29382
LAT2_Q9GZY6_OID21292_v1_Oncology	13673_21_CCT7_TCPH	9	0.196732	0.0776481	0.0112886	1.21742	1.04555	1.41754	1	12.7946	0.119114	0.0301308	0.0267413	0.296986
PACS2_Q86VP3_OID30186_v1_Cardiometabolic_II	9115_78_ADAMDEC1_ADEC1	10	0.110089	0.0405421	0.00661931	1.11638	1.0311	1.20871	1	14.0892	0.119187	0.000847951	0.00865281	0.924345
DLG4_P78352_OID31071_v1_Neurology_II	13636_20_NAP1L1_NP1L1	4	0.400791	0.112362	0.000361133	1.493	1.19789	1.86082	1	5.79661	0.121936	0.0614691	0.108438	0.627946
NEDD4L_Q96PU5_OID30521_v1_Inflammation_II	12411_60_MAX_MAX	8	0.171088	0.0589924	0.00372963	1.18659	1.05703	1.33204	1	11.401	0.122057	0.0179003	0.0120354	0.187494
ACOX1_Q15067_OID20124_v1_Cardiometabolic	2578_67_CCL2_MCP_1	3	0.310085	0.122034	0.0110543	1.36354	1.07347	1.73199	1	4.17116	0.124235	0.0395751	0.0196024	0.29278
RGS10_O43665_OID30999_v1_Neurology_II	17773_26_NAPG_SNAG	4	0.242116	0.117807	0.0398613	1.27394	1.01128	1.60483	1	5.74783	0.124545	0.0716442	0.0354796	0.180901
F9_P00740_OID20349_v1_Cardiometabolic	2706_69_SERPINA7_Thyroxine_Binding_Globulin	6	0.162264	0.0732968	0.0268434	1.17617	1.01878	1.35788	1	8.58075	0.127001	-0.0242457	0.0102426	0.0770604
ARHGAP1_Q07960_OID21202_v1_Oncology	13992_12_NSF_NSF	11	0.14052	0.0486437	0.0038676	1.15087	1.04621	1.266	1	15.0697	0.129543	0.00564695	0.0101516	0.591591
NEDD4L_Q96PU5_OID30521_v1_Inflammation_II	10001_7_RAF1_c_Raf	8	0.115794	0.0583762	0.047302	1.12276	1.00138	1.25887	1	11.1992	0.130165	0.021215	0.0108749	0.0989446
CHM_P24386_OID30972_v1_Neurology_II	10781_19_CLEC4G_CLC4G	3	0.433209	0.135211	0.00135552	1.5422	1.18317	2.01018	1	4.05073	0.131946	-0.0751037	0.0466969	0.354132
CDK5RAP3_Q96JB5_OID30985_v1_Neurology_II	13673_21_CCT7_TCPH	8	0.298496	0.0666829	7.59e-06	1.34783	1.1827	1.53602	0.0360677	11.1437	0.132472	0.0225084	0.0159674	0.208312
LAT2_Q9GZY6_OID21292_v1_Oncology	8261_51_STOM_STOM	9	0.224884	0.0750743	0.00274003	1.25218	1.08084	1.45068	1	12.3728	0.135331	0.030313	0.0257037	0.276794
PACS2_Q86VP3_OID30186_v1_Cardiometabolic_II	7625_27_YWHAQ_14_3_3_protein_theta	10	0.176323	0.0398044	9.43e-06	1.19282	1.1033	1.28961	0.0448151	13.6355	0.135896	0.0097053	0.00778329	0.247688
LAT_O43561_OID20640_v1_Inflammation	12395_86_DARS2_SYDM	12	0.146063	0.0521207	0.00507247	1.15727	1.04488	1.28174	1	16.1427	0.135914	0.00886069	0.0135056	0.526583
F9_P00740_OID20349_v1_Cardiometabolic	11160_56_RNF122_RN122	6	0.241453	0.0725828	0.000879169	1.2731	1.10428	1.46773	1	8.34509	0.138214	-0.0140607	0.0132876	0.349643
ARHGAP1_Q07960_OID21202_v1_Oncology	2578_67_CCL2_MCP_1	11	0.168423	0.0488341	0.000562909	1.18344	1.07542	1.30231	1	14.8064	0.139282	-0.0119554	0.00961718	0.24523
SARG_Q9BW04_OID30331_v1_Cardiometabolic_II	15414_316_LDHA_LDHA	7	-0.152404	0.0711536	0.0322014	0.858641	0.746869	0.98714	1	9.65123	0.140129	0.0175746	0.0112098	0.177715
RPE_Q96AT9_OID31324_v1_Oncology_II	13578_98_ABLIM3_ABLM3	8	0.196025	0.0800026	0.0142765	1.21656	1.04	1.42309	1	10.9366	0.141408	0.0335475	0.01826	0.115826
UNC79_Q9P2D8_OID31181_v1_Oncology_II	9296_15_PTPRD_PTPRD	5	-0.199899	0.0597051	0.000813651	0.818813	0.728388	0.920464	1	6.89313	0.141645	0.00383097	0.0163305	0.829627
PRDX5_P30044_OID20644_v1_Inflammation	12479_50_PRKAR1B_KAP1	11	0.126636	0.0555971	0.0227422	1.135	1.01782	1.26568	1	14.6749	0.144372	0.012192	0.00700008	0.115542
CLASP1_Q7Z460_OID31192_v1_Oncology_II	10716_35_PSMD5_PSMD5	7	-0.170764	0.0742523	0.0214608	0.843021	0.728842	0.975086	1	9.55259	0.144802	0.044522	0.0421349	0.339026
LAT_O43561_OID20640_v1_Inflammation	5088_175_IL23R_IL_23_R	12	0.207859	0.0530181	8.84e-05	1.23104	1.10954	1.36585	0.419685	15.8721	0.145944	-0.012796	0.0135046	0.365705
RGS10_O43665_OID30999_v1_Neurology_II	3864_5_RPS7_RS7	4	0.375049	0.110424	0.000682677	1.45506	1.17189	1.80666	1	5.23516	0.155365	0.0209706	0.0543772	0.736911
LAMP2_P13473_OID21035_v1_Neurology	4145_58_NTF3_Neurotrophin_3	6	0.239475	0.091174	0.00862511	1.27058	1.06266	1.51919	1	7.98755	0.156923	-0.00940605	0.0186746	0.64096
DLG4_P78352_OID31071_v1_Neurology_II	8274_64_STX7_Syntaxin_7	4	0.347564	0.105162	0.000949641	1.41561	1.15194	1.73964	1	5.18889	0.158477	0.0597163	0.10085	0.613786
ARG1_P05089_OID21445_v1_Oncology	9296_15_PTPRD_PTPRD	23	0.0508944	0.0237671	0.0322436	1.05221	1.00432	1.10239	1	28.5188	0.159117	0.00550995	0.00467559	0.251798
F9_P00740_OID20349_v1_Cardiometabolic	9115_78_ADAMDEC1_ADEC1	6	0.181713	0.0694413	0.00887638	1.19927	1.04666	1.37413	1	7.89808	0.161943	0.00448554	0.0140129	0.764915
CDK5RAP3_Q96JB5_OID30985_v1_Neurology_II	14157_21_YWHAE_14_3_3E	8	0.213452	0.0623648	0.000620188	1.23794	1.09551	1.3989	1	10.4668	0.163629	0.0213301	0.0148767	0.201622
CHM_P24386_OID30972_v1_Neurology_II	17345_12_ZADH2_ZADH2	3	0.375914	0.123732	0.00238046	1.45632	1.14271	1.85601	1	3.61357	0.164181	-0.0808442	0.0426103	0.308803
RGS10_O43665_OID30999_v1_Neurology_II	19228_11_BAG2_BAG_2	4	0.294573	0.109765	0.00728164	1.34255	1.08267	1.66481	1	5.10512	0.164259	0.0327606	0.0508551	0.585466
PPP1R14D_Q9NXH3_OID30997_v1_Neurology_II	13669_6_FGFR3_FGFR_3	6	0.213641	0.0900788	0.0177056	1.23818	1.03778	1.47727	1	7.85321	0.164513	-0.0556393	0.027024	0.10859
ENAH_Q8N8S7_OID20497_v1_Inflammation	17802_4_NANS_SIAS	6	-0.140107	0.0643642	0.0294963	0.869265	0.766239	0.986143	1	7.85056	0.164666	-0.00404604	0.0134319	0.778252
NUMB_P49757_OID30568_v1_Inflammation_II	12395_86_DARS2_SYDM	8	0.235996	0.0619876	0.00014058	1.26617	1.12131	1.42974	0.667756	10.4305	0.16546	-0.00935559	0.0120019	0.465306
VCPKMT_Q9H867_OID31179_v1_Oncology_II	12479_50_PRKAR1B_KAP1	8	0.205229	0.0641508	0.00137826	1.22781	1.08274	1.39231	1	10.43	0.165489	0.00390518	0.0134252	0.780933
AARSD1_Q9BTE6_OID21311_v1_Oncology	6400_33_TP53I13_P5I13	9	-0.142388	0.0545464	0.00904385	0.867285	0.779347	0.965145	1	11.6682	0.166635	-0.00484737	0.0128676	0.717547
GFAP_P14136_OID21247_v1_Oncology	7202_107_SEMA6C_SEMA6C	15	-0.0762504	0.0379468	0.0444948	0.926584	0.860169	0.998127	1	18.9544	0.166699	-0.00273113	0.00556332	0.631668
LAT_O43561_OID20640_v1_Inflammation	13578_98_ABLIM3_ABLM3	12	0.152969	0.050692	0.00254776	1.16529	1.05508	1.28701	1	15.3236	0.168155	0.00805767	0.0133004	0.558132
MRPL58_Q14197_OID31036_v1_Neurology_II	12479_50_PRKAR1B_KAP1	7	0.17791	0.0609174	0.00349455	1.19472	1.06026	1.34623	1	9.05296	0.170622	0.0040964	0.0101134	0.70219
LAT_O43561_OID20640_v1_Inflammation	19195_85_RPS5_RS5	12	0.17261	0.051639	0.000829854	1.1884	1.07401	1.31498	1	15.2103	0.173069	-0.0250489	0.0112533	0.0501884
NEDD4L_Q96PU5_OID30521_v1_Inflammation_II	17773_26_NAPG_SNAG	8	0.123398	0.0566231	0.0293104	1.13133	1.01249	1.26412	1	10.2641	0.174094	0.0118771	0.0126066	0.382496
DCTN1_Q14203_OID21399_v1_Oncology	13992_12_NSF_NSF	7	0.20993	0.0757741	0.00559743	1.23359	1.06334	1.43111	1	8.98132	0.174632	0.00746948	0.0136252	0.607124
DLG4_P78352_OID31071_v1_Neurology_II	5018_68_PRDX6_Peroxiredoxin_6	4	0.34302	0.103701	0.000940336	1.4092	1.15001	1.72681	1	4.9292	0.177055	0.0496251	0.102128	0.675056
UBAC1_Q9BSL1_OID21336_v1_Oncology	8250_2_PTPRJ_PTPRJ	5	0.244628	0.0898919	0.00650144	1.27715	1.07084	1.5232	1	6.28431	0.178898	-0.00386861	0.0160724	0.8253
MRPL58_Q14197_OID31036_v1_Neurology_II	18188_12_GATM_GATM	7	0.161594	0.0626677	0.00992041	1.17538	1.03953	1.32899	1	8.82159	0.183863	0.00914401	0.00977142	0.39234
CTHRC1_Q96CG8_OID30393_v1_Cardiometabolic_II	17345_12_ZADH2_ZADH2	20	-0.0785164	0.036676	0.0322893	0.924487	0.860363	0.993391	1	24.3186	0.184213	-0.00487128	0.00579201	0.411363
NEDD4L_Q96PU5_OID30521_v1_Inflammation_II	12392_30_ARL1_ARL1	8	0.129017	0.0555771	0.0202646	1.13771	1.02029	1.26864	1	10.0474	0.185905	0.0147953	0.0118133	0.257021
MED18_Q9BUE0_OID21236_v1_Oncology	12411_60_MAX_MAX	4	0.206609	0.101581	0.0419593	1.2295	1.00754	1.50036	1	4.79492	0.187445	0.0235216	0.0128065	0.207661
RGS10_O43665_OID30999_v1_Neurology_II	7202_107_SEMA6C_SEMA6C	4	0.241546	0.105059	0.0214971	1.27322	1.03627	1.56434	1	4.77916	0.188701	-0.038077	0.0462991	0.49729
NPPC_P23582_OID20568_v1_Inflammation	2855_49_MAPK3_ERK_1	7	0.210217	0.0912641	0.0212566	1.23395	1.03184	1.47564	1	8.73066	0.189302	0.0710998	0.0458886	0.181973
F9_P00740_OID20349_v1_Cardiometabolic	8942_2_MRPL21_RM21	6	0.398331	0.0678268	4.29e-09	1.48934	1.30394	1.70109	2.04e-05	7.44041	0.189892	-0.0231508	0.0102923	0.0877104
ZNF830_Q96NB3_OID31350_v1_Oncology_II	8469_41_IGFBP2_IGFBP_2	6	-0.215368	0.0903512	0.0171407	0.806245	0.675396	0.962444	1	7.40151	0.19245	-0.00522434	0.0607011	0.935549
PACS2_Q86VP3_OID30186_v1_Cardiometabolic_II	7202_107_SEMA6C_SEMA6C	10	0.104191	0.0378999	0.00597563	1.10981	1.03036	1.19539	1	12.3383	0.194903	-0.00626467	0.00772382	0.440778
PACS2_Q86VP3_OID30186_v1_Cardiometabolic_II	6400_33_TP53I13_P5I13	10	0.141537	0.0392451	0.000310362	1.15204	1.06675	1.24416	0.73711	12.3351	0.195072	0.00145881	0.00837577	0.866059
AARSD1_Q9BTE6_OID21311_v1_Oncology	2615_60_EFNA5_Ephrin_A5	9	-0.113778	0.0524112	0.0299402	0.892456	0.805329	0.989008	1	11.1107	0.195504	-0.0133469	0.0113442	0.277837
F9_P00740_OID20349_v1_Cardiometabolic	12704_26_SH2D3C_SH2D3	6	0.193309	0.0673016	0.00407517	1.21326	1.06332	1.38434	1	7.3509	0.195824	-0.0135505	0.012074	0.324552
NAPRT_Q6XQN6_OID31114_v1_Neurology_II	18839_24_TG_Thyroglobulin	34	0.0360129	0.0164776	0.0288477	1.03667	1.00372	1.0707	1	39.6613	0.197283	0.00333284	0.0038053	0.387644
NEDD4L_Q96PU5_OID30521_v1_Inflammation_II	18322_15_JMJD6_JMJD6	8	0.172013	0.054064	0.00146433	1.18769	1.06828	1.32046	1	9.75108	0.203124	0.00838229	0.0124818	0.526861
PACS2_Q86VP3_OID30186_v1_Cardiometabolic_II	12392_30_ARL1_ARL1	10	0.19049	0.0380245	5.45e-07	1.20984	1.12295	1.30345	0.00258987	12.1684	0.203983	0.00776528	0.00766262	0.340536
CHM_P24386_OID30972_v1_Neurology_II	18188_12_GATM_GATM	3	0.238829	0.11966	0.0459454	1.26976	1.0043	1.60538	1	3.17226	0.204716	-0.0507945	0.0589721	0.547341
CHM_P24386_OID30972_v1_Neurology_II	2855_49_MAPK3_ERK_1	3	0.59145	0.118128	5.53e-07	1.80661	1.43321	2.27728	0.00202594	3.15481	0.20651	-0.0394746	0.0664577	0.658783
NEDD4L_Q96PU5_OID30521_v1_Inflammation_II	10075_75_ACBD6_ACBD6	8	0.121835	0.055309	0.0276088	1.12957	1.01352	1.2589	1	9.68683	0.207026	0.0172638	0.0111636	0.17296
RGS10_O43665_OID30999_v1_Neurology_II	9758_17_RPS4X_RS4X	4	0.331413	0.102661	0.00124558	1.39293	1.13905	1.7034	1	4.50048	0.212247	0.0630732	0.0349609	0.212983
CHM_P24386_OID30972_v1_Neurology_II	19228_11_BAG2_BAG_2	3	0.473205	0.115671	4.3e-05	1.60513	1.27953	2.01359	0.204058	3.08911	0.213407	-0.0652033	0.0430621	0.371577
SARG_Q9BW04_OID30331_v1_Cardiometabolic_II	9102_28_ZFYVE27_ZFY27	7	-0.137997	0.0664271	0.0377632	0.871102	0.76476	0.992231	1	8.3511	0.213492	0.0132531	0.0112838	0.293074
CLASP1_Q7Z460_OID31192_v1_Oncology_II	5340_24_CASP10_Caspase_10	7	-0.181546	0.0707869	0.010327	0.83398	0.72594	0.958099	1	8.30735	0.21644	0.0643213	0.0345447	0.121662
NEDD4L_Q96PU5_OID30521_v1_Inflammation_II	14132_21_HHLA2_HHLA2	8	0.121118	0.0530656	0.0224649	1.12876	1.01726	1.25248	1	9.51574	0.217716	0.00494445	0.012512	0.706378
LAT_O43561_OID20640_v1_Inflammation	14157_21_YWHAE_14_3_3E	12	0.12111	0.0486756	0.0128423	1.12875	1.02604	1.24174	1	14.2162	0.221259	-0.00472136	0.0128391	0.720736
CHM_P24386_OID30972_v1_Neurology_II	6925_26_SNX8_SNX8	3	0.486566	0.116272	2.86e-05	1.62672	1.29521	2.04308	0.135621	2.98897	0.224364	-0.0760616	0.0440082	0.333923
LAT_O43561_OID20640_v1_Inflammation	19228_11_BAG2_BAG_2	12	0.211644	0.0499026	2.22e-05	1.23571	1.12057	1.36268	0.105629	14.1085	0.22705	-0.00400164	0.0131974	0.767942
RGS10_O43665_OID30999_v1_Neurology_II	5088_175_IL23R_IL_23_R	4	0.32469	0.101346	0.0013564	1.3836	1.13434	1.68763	1	4.33742	0.227259	0.009844	0.0510252	0.864834
RGS10_O43665_OID30999_v1_Neurology_II	19187_21_STAMBP_STABP	4	0.3303	0.102001	0.00120282	1.39138	1.13926	1.69931	1	4.32664	0.228284	0.0553354	0.0353451	0.257931
LAMP2_P13473_OID21035_v1_Neurology	2612_5_EIF5_eIF_5	6	0.172077	0.0859812	0.0453566	1.18777	1.00356	1.40579	1	6.88578	0.229275	0.0217331	0.0143403	0.20422
NEDD4L_Q96PU5_OID30521_v1_Inflammation_II	4905_63_COTL1_Coactosin_like_protein	8	0.145817	0.0533042	0.00622728	1.15698	1.04221	1.2844	1	9.33463	0.229515	0.0107454	0.0119616	0.403618
RGS10_O43665_OID30999_v1_Neurology_II	5005_4_MAPK12_MK12	4	0.297273	0.101957	0.00354939	1.34618	1.10234	1.64396	1	4.30858	0.230013	0.0322408	0.0467075	0.561365
SARG_Q9BW04_OID30331_v1_Cardiometabolic_II	17343_6_SNPH_SNPH	7	-0.13309	0.0637727	0.0368929	0.875386	0.77253	0.991937	1	8.07971	0.232322	0.0179164	0.00961725	0.121509
LAT2_Q9GZY6_OID21292_v1_Oncology	2706_69_SERPINA7_Thyroxine_Binding_Globulin	9	0.259129	0.0708325	0.000253865	1.2958	1.12783	1.48879	1	10.4575	0.234372	0.0122113	0.0261127	0.654251
RGS10_O43665_OID30999_v1_Neurology_II	13545_97_EIF1AD_EIF1A	4	0.22788	0.0990676	0.0214343	1.25593	1.03428	1.52509	1	4.24784	0.235916	0.0667354	0.0346962	0.194336
CLASP1_Q7Z460_OID31192_v1_Oncology_II	7251_64_C1QTNF3_C1QT3	7	-0.280394	0.0706637	7.25e-05	0.755486	0.657773	0.867714	0.344267	7.95426	0.241474	-0.0103318	0.044239	0.824599
RGS10_O43665_OID30999_v1_Neurology_II	2612_5_EIF5_eIF_5	4	0.219298	0.0996296	0.0277267	1.2452	1.02431	1.51372	1	4.18292	0.242377	0.0190761	0.0489531	0.734354
DCTN1_Q14203_OID21399_v1_Oncology	11160_56_RNF122_RN122	7	0.151651	0.0734506	0.0389548	1.16375	1.00772	1.34395	1	7.91516	0.244385	0.0242588	0.0108446	0.0755033
TK1_P04183_OID31294_v1_Oncology_II	14157_21_YWHAE_14_3_3E	5	-0.17282	0.0753413	0.0218007	0.841289	0.725794	0.975163	1	5.43691	0.245331	-0.0122309	0.0094987	0.28821
RGS10_O43665_OID30999_v1_Neurology_II	14273_19_PREP_PPCE	4	0.198582	0.0979611	0.0426467	1.21967	1.0066	1.47785	1	4.13866	0.246876	-0.00811272	0.0496212	0.885158
RABEPK_Q7Z6M1_OID21163_v1_Oncology	14009_65_TNFAIP3_TNFAIP3	7	0.119889	0.0476728	0.0119087	1.12737	1.0268	1.23779	1	7.86606	0.248081	0.019342	0.0160961	0.283303
ACOX1_Q15067_OID20124_v1_Cardiometabolic	7202_107_SEMA6C_SEMA6C	3	0.24556	0.099358	0.0134559	1.27834	1.05213	1.55318	1	2.75625	0.252051	0.0136211	0.0295808	0.725281
CDK5RAP3_Q96JB5_OID30985_v1_Neurology_II	19228_11_BAG2_BAG_2	8	0.305758	0.0596465	2.96e-07	1.35765	1.20786	1.52602	0.00140454	8.99185	0.253242	0.00832318	0.0161107	0.6239
NEDD4L_Q96PU5_OID30521_v1_Inflammation_II	15414_316_LDHA_LDHA	8	0.108093	0.0528326	0.0407608	1.11415	1.00455	1.23571	1	8.98152	0.253986	0.00750812	0.0122025	0.560958
PPP1R14D_Q9NXH3_OID30997_v1_Neurology_II	17343_6_SNPH_SNPH	6	-0.219822	0.0804885	0.00631232	0.802662	0.685519	0.939822	1	6.54774	0.256506	0.0134331	0.033972	0.712717
LAT_O43561_OID20640_v1_Inflammation	11160_56_RNF122_RN122	12	0.230386	0.0495017	3.25e-06	1.25909	1.14266	1.38737	0.0154565	13.5373	0.25966	-0.015963	0.0121422	0.217974
LAT2_Q9GZY6_OID21292_v1_Oncology	17396_23_ADH1A_ADH1A	9	0.139196	0.0692931	0.0445586	1.14935	1.00339	1.31654	1	10.0427	0.262039	0.017398	0.0251654	0.511617
DCTN1_Q14203_OID21399_v1_Oncology	14157_21_YWHAE_14_3_3E	7	0.19295	0.0688391	0.00506427	1.21282	1.05974	1.38802	1	7.66519	0.263673	-0.0134238	0.0113298	0.289332
CHM_P24386_OID30972_v1_Neurology_II	5005_4_MAPK12_MK12	3	0.543403	0.108524	5.52e-07	1.72186	1.39194	2.12997	0.00262317	2.662	0.264213	-0.062668	0.0435227	0.386443
NEDD4L_Q96PU5_OID30521_v1_Inflammation_II	7251_64_C1QTNF3_C1QT3	8	0.134581	0.0524107	0.0102345	1.14406	1.03237	1.26783	1	8.83944	0.26439	-0.0115161	0.0115702	0.358009
CHM_P24386_OID30972_v1_Neurology_II	19187_21_STAMBP_STABP	3	0.539169	0.108574	6.84e-07	1.71458	1.38592	2.12118	0.00324796	2.65717	0.264851	-0.0673615	0.0435888	0.365627
RGS10_O43665_OID30999_v1_Neurology_II	6549_60_VSTM2L_VTM2L	4	0.268682	0.0945632	0.00449303	1.30824	1.08691	1.57464	1	3.96238	0.265555	-0.0293471	0.0435335	0.569707
MED18_Q9BUE0_OID21236_v1_Oncology	3866_7_SBDS_SBDS	4	0.227704	0.0943938	0.0158533	1.25571	1.04362	1.51092	1	3.95918	0.265906	0.0217189	0.0130061	0.23689
CTHRC1_Q96CG8_OID30393_v1_Cardiometabolic_II	12395_86_DARS2_SYDM	20	-0.0770802	0.0347976	0.0267531	0.925816	0.864777	0.991162	1	22.36	0.266708	-0.00363198	0.00558998	0.524071
DCTN1_Q14203_OID21399_v1_Oncology	12392_30_ARL1_ARL1	7	0.200232	0.0714286	0.00505901	1.22169	1.06208	1.40527	1	7.62585	0.266815	0.0241113	0.010721	0.0743711
PACS2_Q86VP3_OID30186_v1_Cardiometabolic_II	5340_24_CASP10_Caspase_10	10	0.114113	0.0356807	0.00138296	1.12088	1.04517	1.20207	1	11.1267	0.267124	0.00519108	0.00740154	0.502972
TNFRSF12A_Q9NP84_OID21482_v1_Oncology	17396_23_ADH1A_ADH1A	17	-0.0850058	0.0321159	0.00812458	0.918507	0.862472	0.978183	1	19.0227	0.26749	-0.00470802	0.0060013	0.44496
TMPRSS11D_O60235_OID31103_v1_Neurology_II	15414_316_LDHA_LDHA	11	-0.0897097	0.0359271	0.0125252	0.914197	0.852036	0.980892	1	12.2681	0.267511	-0.00312499	0.00752948	0.687836
F9_P00740_OID20349_v1_Cardiometabolic	10781_19_CLEC4G_CLC4G	6	0.20537	0.0625727	0.00103035	1.22798	1.08625	1.38821	1	6.41144	0.268216	-0.0108638	0.0119156	0.413487
ACOX1_Q15067_OID20124_v1_Cardiometabolic	8942_2_MRPL21_RM21	3	0.249435	0.097268	0.0103352	1.2833	1.06055	1.55283	1	2.61403	0.270627	0.0269537	0.0197242	0.402178
CHM_P24386_OID30972_v1_Neurology_II	8274_64_STX7_Syntaxin_7	3	0.425216	0.105923	5.96e-05	1.52992	1.2431	1.88292	0.283118	2.60046	0.272469	-0.0687203	0.0429892	0.355875
NEDD4L_Q96PU5_OID30521_v1_Inflammation_II	5018_68_PRDX6_Peroxiredoxin_6	8	0.117059	0.0520712	0.0245732	1.12419	1.01511	1.24498	1	8.72767	0.272804	0.0122342	0.0113546	0.322673
PACS2_Q86VP3_OID30186_v1_Cardiometabolic_II	8261_51_STOM_STOM	10	0.112281	0.03556	0.0015912	1.11883	1.0435	1.19959	1	10.9964	0.275958	-0.00367712	0.00745548	0.635117
PACS2_Q86VP3_OID30186_v1_Cardiometabolic_II	13673_21_CCT7_TCPH	10	0.0895831	0.0360863	0.0130475	1.09372	1.01903	1.17388	1	10.9882	0.276521	0.00781013	0.00720404	0.309895
VCPKMT_Q9H867_OID31179_v1_Oncology_II	12657_2_TSTA3_FCL	8	0.129247	0.0584003	0.026889	1.13797	1.01489	1.27598	1	8.67055	0.277183	-0.0025716	0.0122402	0.840547
CHM_P24386_OID30972_v1_Neurology_II	19523_215_PARK7_PARK7	3	0.549194	0.10632	2.4e-07	1.73186	1.40608	2.13311	0.00113925	2.55339	0.278958	-0.0591796	0.043576	0.404061
PACS2_Q86VP3_OID30186_v1_Cardiometabolic_II	12704_26_SH2D3C_SH2D3	10	0.130848	0.0359863	0.000276837	1.1398	1.06217	1.22309	0.657488	10.948	0.279291	-0.00242647	0.00764057	0.758936
PACS2_Q86VP3_OID30186_v1_Cardiometabolic_II	2706_69_SERPINA7_Thyroxine_Binding_Globulin	10	0.0853465	0.036228	0.018482	1.08909	1.01444	1.16924	1	10.9479	0.279296	0.00514294	0.00754594	0.514765
IPCEF1_Q8WWN9_OID20977_v1_Neurology	19376_74_NNMT_NNMT	7	0.121484	0.0559621	0.029945	1.12917	1.01187	1.26007	1	7.47087	0.279485	0.00718363	0.0228131	0.765562
F9_P00740_OID20349_v1_Cardiometabolic	10001_7_RAF1_c_Raf	6	0.148007	0.0619554	0.0168976	1.15952	1.02693	1.30923	1	6.22774	0.284686	-0.00112242	0.0126439	0.93353
NEDD4L_Q96PU5_OID30521_v1_Inflammation_II	12395_86_DARS2_SYDM	8	0.171743	0.0493422	0.000500204	1.18737	1.07792	1.30794	1	8.51448	0.289418	0.0138019	0.010344	0.230517
LAT_O43561_OID20640_v1_Inflammation	8261_51_STOM_STOM	12	0.244749	0.0475781	2.69e-07	1.2773	1.16357	1.40214	0.00127653	13.0539	0.289815	-0.0215256	0.0110696	0.0804707
GFAP_P14136_OID21247_v1_Oncology	2855_49_MAPK3_ERK_1	15	0.0749976	0.0355761	0.035023	1.07788	1.00528	1.15572	1	16.3674	0.291455	-0.00513999	0.00497787	0.320633
DLG4_P78352_OID31071_v1_Neurology_II	13578_98_ABLIM3_ABLM3	4	0.257529	0.0876976	0.00331873	1.29373	1.08942	1.53636	1	3.72442	0.292801	0.103165	0.0673391	0.265205
ARHGAP1_Q07960_OID21202_v1_Oncology	14157_21_YWHAE_14_3_3E	11	0.146905	0.0425954	0.000562975	1.15824	1.06547	1.25909	1	11.8798	0.293184	0.00172176	0.00903556	0.853104
CHM_P24386_OID30972_v1_Neurology_II	13578_98_ABLIM3_ABLM3	3	0.428223	0.100868	2.18e-05	1.53453	1.25926	1.86997	0.103659	2.44057	0.295146	0.00446807	0.0658879	0.956895
RGS10_O43665_OID30999_v1_Neurology_II	4145_58_NTF3_Neurotrophin_3	4	0.311501	0.092868	0.00079585	1.36547	1.13824	1.63808	1	3.7004	0.295685	0.042724	0.0363985	0.361335
NEDD4L_Q96PU5_OID30521_v1_Inflammation_II	3866_7_SBDS_SBDS	8	0.109775	0.0518058	0.0340925	1.11603	1.00827	1.2353	1	8.43616	0.295708	0.0133109	0.0111339	0.276984
SCRG1_O75711_OID30333_v1_Cardiometabolic_II	7251_64_C1QTNF3_C1QT3	9	-0.13259	0.0650913	0.0416512	0.875824	0.770921	0.995001	1	9.58029	0.295728	0.00333342	0.00983337	0.744559
DCTN1_Q14203_OID21399_v1_Oncology	11258_41_MADCAM1_MAdCAM_1	7	0.143893	0.0695601	0.0385823	1.15476	1.00758	1.32344	1	7.27493	0.296168	0.024921	0.0106926	0.0671555
DCTN1_Q14203_OID21399_v1_Oncology	8469_41_IGFBP2_IGFBP_2	7	-0.13928	0.0709548	0.0496537	0.869985	0.757031	0.999792	1	7.27115	0.296497	0.00394179	0.0130621	0.774974
NPPC_P23582_OID20568_v1_Inflammation	3864_5_RPS7_RS7	7	0.162511	0.0814722	0.0460779	1.17646	1.00283	1.38016	1	7.27006	0.296593	0.084173	0.0407018	0.0934723
DCTN1_Q14203_OID21399_v1_Oncology	2615_60_EFNA5_Ephrin_A5	7	-0.297275	0.0700777	2.21e-05	0.74284	0.647506	0.85221	0.105194	7.23344	0.299798	-0.00307238	0.0129527	0.821914
ACOX1_Q15067_OID20124_v1_Cardiometabolic	13992_12_NSF_NSF	3	0.225776	0.0913529	0.0134559	1.25329	1.04783	1.49904	1	2.39881	0.301374	0.0201536	0.0221212	0.529609
PACS2_Q86VP3_OID30186_v1_Cardiometabolic_II	17802_4_NANS_SIAS	10	0.154404	0.0356282	1.47e-05	1.16696	1.08825	1.25137	0.0696282	10.6268	0.302157	0.014769	0.00670647	0.0587918
PACS2_Q86VP3_OID30186_v1_Cardiometabolic_II	18188_12_GATM_GATM	10	0.104196	0.0356545	0.00347358	1.10982	1.03491	1.19015	1	10.5237	0.309776	0.00553926	0.00733201	0.47161
GTF2IRD1_Q9UHL9_OID31264_v1_Oncology_II	13578_98_ABLIM3_ABLM3	7	0.0925234	0.0450676	0.0400735	1.09694	1.0042	1.19824	1	7.09635	0.312028	0.0149752	0.0288029	0.62531
NUMB_P49757_OID30568_v1_Inflammation_II	17345_12_ZADH2_ZADH2	8	0.205351	0.0559315	0.000241155	1.22796	1.10046	1.37023	1	8.23119	0.31265	-0.00328746	0.0112502	0.779964
CHM_P24386_OID30972_v1_Neurology_II	12479_50_PRKAR1B_KAP1	3	0.278534	0.098614	0.00473558	1.32119	1.08899	1.6029	1	2.31755	0.31387	-0.0452408	0.0459211	0.504751
ENAH_Q8N8S7_OID20497_v1_Inflammation	16853_5_NRK1_NRK1	6	-0.109808	0.0555759	0.0481751	0.896006	0.803533	0.999121	1	5.91462	0.314616	-0.0106021	0.0104222	0.366554
RABEPK_Q7Z6M1_OID21163_v1_Oncology	17343_6_SNPH_SNPH	7	0.0871797	0.044052	0.0478141	1.09109	1.00084	1.18949	1	7.06389	0.314979	0.00263815	0.0168911	0.881997
CHM_P24386_OID30972_v1_Neurology_II	19188_21_NAP1L4_NAP2L	3	0.523968	0.100541	1.87e-07	1.68872	1.38667	2.05655	0.000889755	2.30447	0.31593	-0.0570414	0.0433387	0.41363
F9_P00740_OID20349_v1_Cardiometabolic	19187_21_STAMBP_STABP	6	0.126583	0.0607597	0.03722	1.13494	1.00752	1.27848	1	5.89671	0.316399	-0.00178794	0.0124087	0.892399
CDK5RAP3_Q96JB5_OID30985_v1_Neurology_II	8274_64_STX7_Syntaxin_7	8	0.376272	0.0568893	3.74e-11	1.45684	1.30313	1.62869	1.78e-07	8.18123	0.316885	0.01303	0.0147695	0.411602
TMPRSS11D_O60235_OID31103_v1_Neurology_II	17158_17_UBE2G1_UB2G1	11	-0.0705534	0.034568	0.0412507	0.931878	0.870831	0.997204	1	11.532	0.3176	-0.0105352	0.00646487	0.137624
NEDD4L_Q96PU5_OID30521_v1_Inflammation_II	13545_97_EIF1AD_EIF1A	8	0.107186	0.0483309	0.0265722	1.11314	1.01253	1.22374	1	8.14208	0.320232	0.0157193	0.00990539	0.163622
HMBS_P08397_OID21385_v1_Oncology	9296_15_PTPRD_PTPRD	15	0.0712896	0.0335777	0.0337435	1.07389	1.00549	1.14694	1	15.8401	0.323239	-0.0101094	0.0061846	0.1261
ACOX1_Q15067_OID20124_v1_Cardiometabolic	8065_245_PATE4_PATE4	3	0.262355	0.0881293	0.0029115	1.29999	1.09376	1.5451	1	2.24093	0.326128	0.0261539	0.0192956	0.404653
F9_P00740_OID20349_v1_Cardiometabolic	12650_43_GNAI3_GNAI3	6	0.179046	0.0584547	0.00219146	1.19608	1.0666	1.34127	1	5.79564	0.326615	0.000732582	0.0119887	0.954206
DLG4_P78352_OID31071_v1_Neurology_II	14009_65_TNFAIP3_TNFAIP3	4	0.240434	0.0866459	0.00552178	1.2718	1.07316	1.50721	1	3.43026	0.329921	0.11817	0.0688761	0.228356
F9_P00740_OID20349_v1_Cardiometabolic	12411_60_MAX_MAX	6	0.154454	0.0587347	0.00854644	1.16702	1.04012	1.30941	1	5.75541	0.33075	-0.00257986	0.0115674	0.834439
PACS2_Q86VP3_OID30186_v1_Cardiometabolic_II	13578_98_ABLIM3_ABLM3	10	0.0948747	0.0337693	0.00496194	1.09952	1.0291	1.17476	1	10.2248	0.332597	-0.00127619	0.00720247	0.863765
VCPKMT_Q9H867_OID31179_v1_Oncology_II	12704_26_SH2D3C_SH2D3	8	-0.115532	0.0573044	0.0437883	0.890892	0.796245	0.99679	1	7.99048	0.333434	0.00185978	0.0120217	0.882129
NAPRT_Q6XQN6_OID31114_v1_Neurology_II	8469_41_IGFBP2_IGFBP_2	34	0.087687	0.016161	5.77e-08	1.09165	1.05761	1.12678	0.000273971	35.8748	0.335169	0.00544148	0.0036375	0.144467
LAT_O43561_OID20640_v1_Inflammation	13399_33_RELL1_RELL1	12	0.147741	0.0466612	0.00154416	1.15921	1.0579	1.27023	1	12.3681	0.336617	-0.0124487	0.0117781	0.315405
F9_P00740_OID20349_v1_Cardiometabolic	8261_51_STOM_STOM	6	0.304543	0.0584242	1.86e-07	1.356	1.20929	1.52052	0.000884465	5.69197	0.337355	-0.00340241	0.0118603	0.788457
LAT_O43561_OID20640_v1_Inflammation	8065_245_PATE4_PATE4	12	0.225934	0.0458975	8.54e-07	1.25349	1.14565	1.37148	0.00405718	12.353	0.337704	-0.0211807	0.0109659	0.0822281
UBAC1_Q9BSL1_OID21336_v1_Oncology	10554_23_GLB1_BGAL	5	0.161897	0.0724861	0.0255168	1.17574	1.02002	1.35523	1	4.52779	0.339265	0.00756651	0.0122911	0.581704
ARHGAP1_Q07960_OID21202_v1_Oncology	8261_51_STOM_STOM	11	0.156241	0.0422321	0.000215965	1.16911	1.07623	1.27	0.748032	11.2343	0.339557	-0.00275	0.00896898	0.766113
GFAP_P14136_OID21247_v1_Oncology	17164_15_ANXA4_annexin_IV	15	0.079465	0.0338961	0.0190591	1.08271	1.01311	1.15708	1	15.5673	0.340507	-0.00508685	0.00470066	0.298848
NAPRT_Q6XQN6_OID31114_v1_Neurology_II	9115_78_ADAMDEC1_ADEC1	34	0.0326707	0.0156906	0.0373264	1.03321	1.00192	1.06548	1	35.6829	0.343351	0.00334762	0.00360673	0.360273
PHOSPHO1_Q8TCT1_OID20922_v1_Neurology	12411_60_MAX_MAX	4	-0.200382	0.0801707	0.0124389	0.818418	0.699411	0.957674	1	3.32868	0.343671	-0.0208612	0.0119865	0.223918
RBP1_P09455_OID30913_v1_Neurology_II	9931_20_KRT1_Keratin_1	4	0.128045	0.0576698	0.0263978	1.1366	1.01513	1.27262	1	3.32306	0.344446	-0.00448389	0.0156026	0.80086
RPE_Q96AT9_OID31324_v1_Oncology_II	13673_21_CCT7_TCPH	8	0.260157	0.0693406	0.000175519	1.29713	1.1323	1.48597	0.511285	7.84614	0.346357	0.0404471	0.0173268	0.0582917
DLG4_P78352_OID31071_v1_Neurology_II	18188_12_GATM_GATM	4	0.22768	0.0861637	0.00823185	1.25568	1.06056	1.4867	1	3.30911	0.346376	-0.00938828	0.0880388	0.924809
PACS2_Q86VP3_OID30186_v1_Cardiometabolic_II	14157_21_YWHAE_14_3_3E	10	0.0892002	0.0329453	0.0067787	1.0933	1.02493	1.16623	1	10.0483	0.346592	0.0139217	0.0063079	0.0583516
PACS2_Q86VP3_OID30186_v1_Cardiometabolic_II	13399_33_RELL1_RELL1	10	0.161365	0.0342252	2.42e-06	1.17511	1.09887	1.25665	0.0114932	10.0463	0.346749	-0.00224652	0.00731966	0.766744
CLASP1_Q7Z460_OID31192_v1_Oncology_II	14132_21_HHLA2_HHLA2	7	-0.19328	0.0613854	0.00164038	0.824251	0.730815	0.929634	1	6.62929	0.356493	0.0567841	0.033014	0.146061
CLASP1_Q7Z460_OID31192_v1_Oncology_II	19282_3_RAB13_RAB13	7	0.251153	0.0633902	7.43e-05	1.28551	1.13531	1.45557	0.353024	6.60345	0.359081	0.0620296	0.0347744	0.13454
F9_P00740_OID20349_v1_Cardiometabolic	8065_245_PATE4_PATE4	6	0.138888	0.0566284	0.0141821	1.149	1.02829	1.28387	1	5.46102	0.362239	0.00209006	0.0115862	0.865616
ACOX1_Q15067_OID20124_v1_Cardiometabolic	8469_41_IGFBP2_IGFBP_2	3	0.17981	0.0875219	0.0399314	1.19699	1.0083	1.42099	1	2.0284	0.362693	0.012797	0.0256393	0.705282
PACS2_Q86VP3_OID30186_v1_Cardiometabolic_II	16853_5_NRK1_NRK1	10	0.10376	0.0337631	0.00211784	1.10933	1.0383	1.18523	1	9.82658	0.364706	0.00380866	0.0070867	0.605588
NAPRT_Q6XQN6_OID31114_v1_Neurology_II	7625_27_YWHAQ_14_3_3_protein_theta	34	0.0327363	0.0155761	0.0355797	1.03328	1.00221	1.06531	1	35.1909	0.364794	0.00067053	0.00362146	0.854276
CHM_P24386_OID30972_v1_Neurology_II	5018_68_PRDX6_Peroxiredoxin_6	3	0.437453	0.0942062	3.42e-06	1.54876	1.28764	1.86283	0.0162659	2.00664	0.366661	-0.0601186	0.0435293	0.398963
LAT_O43561_OID20640_v1_Inflammation	18308_30_STXBP6_STXB6	12	0.140475	0.0464141	0.00247349	1.15082	1.05075	1.26042	1	11.8876	0.372148	-0.00551189	0.0123094	0.663856
LAT_O43561_OID20640_v1_Inflammation	6549_60_VSTM2L_VTM2L	12	0.172532	0.044853	0.000119763	1.18831	1.0883	1.29751	0.568874	11.8711	0.373411	-0.0127508	0.0112258	0.282507
RABEPK_Q7Z6M1_OID21163_v1_Oncology	14132_21_HHLA2_HHLA2	7	0.100747	0.04216	0.0168653	1.106	1.01828	1.20127	1	6.45887	0.373794	0.0205635	0.0142361	0.20822
LAT_O43561_OID20640_v1_Inflammation	8942_2_MRPL21_RM21	12	0.167387	0.0456609	0.000246506	1.18221	1.08101	1.29289	1	11.8539	0.374725	-0.0119106	0.0113759	0.319745
NAPRT_Q6XQN6_OID31114_v1_Neurology_II	10781_19_CLEC4G_CLC4G	34	0.0362528	0.0159066	0.0226607	1.03692	1.00509	1.06976	1	34.9499	0.375535	0.00319702	0.00362692	0.384637
GFAP_P14136_OID21247_v1_Oncology	11288_26_NT5C2_5NTC	15	0.0804269	0.0334242	0.0161173	1.08375	1.01503	1.15712	1	15.026	0.376377	0.000303834	0.00492032	0.9517
KIR3DL2_P43630_OID31191_v1_Oncology_II	12621_55_PPP2R1A_PP2AAA	8	-0.0737061	0.0356977	0.0389487	0.928945	0.86617	0.996268	1	7.5228	0.376544	-0.00450287	0.00752936	0.57168
NAPRT_Q6XQN6_OID31114_v1_Neurology_II	13673_21_CCT7_TCPH	34	0.0497717	0.0155649	0.0013853	1.05103	1.01945	1.08359	1	34.8937	0.37806	0.0036607	0.00355397	0.310718
IGFBP4_P22692_OID21158_v1_Neurology	10001_7_RAF1_c_Raf	6	0.148552	0.0714509	0.0376101	1.16015	1.00854	1.33455	1	5.31781	0.378337	0.0159129	0.0289094	0.611311
PPP1R14D_Q9NXH3_OID30997_v1_Neurology_II	7202_107_SEMA6C_SEMA6C	6	0.145161	0.0736287	0.048663	1.15623	1.00085	1.33572	1	5.31236	0.37896	-0.0500617	0.0286606	0.155613
PACS2_Q86VP3_OID30186_v1_Cardiometabolic_II	13652_2_TOM1L1_TM1L1	10	0.122785	0.0335297	0.000250283	1.13064	1.05873	1.20744	1	9.64445	0.380028	0.00181117	0.00717991	0.807204
RABEPK_Q7Z6M1_OID21163_v1_Oncology	11258_41_MADCAM1_MAdCAM_1	7	0.0918672	0.0420818	0.0290309	1.09622	1.00943	1.19047	1	6.38917	0.381035	0.0155591	0.0147974	0.341182
NEDD4L_Q96PU5_OID30521_v1_Inflammation_II	12704_26_SH2D3C_SH2D3	8	0.103803	0.0477494	0.0297124	1.10938	1.01027	1.21822	1	7.45215	0.383366	0.0107057	0.0105307	0.348564
LAT_O43561_OID20640_v1_Inflammation	5005_4_MAPK12_MK12	12	0.197605	0.0458876	1.66e-05	1.21848	1.11367	1.33315	0.0788594	11.6942	0.38706	-0.00652707	0.0120517	0.599958
MED18_Q9BUE0_OID21236_v1_Oncology	10001_7_RAF1_c_Raf	4	0.175662	0.0806601	0.029421	1.19203	1.01772	1.3962	1	3.02924	0.38714	0.0114925	0.0133754	0.480757
AARSD1_Q9BTE6_OID21311_v1_Oncology	4145_58_NTF3_Neurotrophin_3	9	-0.0906355	0.0449735	0.0438725	0.913351	0.836287	0.997516	1	8.47025	0.388932	-0.00473526	0.0104995	0.66563
ARHGAP1_Q07960_OID21202_v1_Oncology	7202_107_SEMA6C_SEMA6C	11	0.114053	0.0412686	0.00571532	1.12081	1.03372	1.21524	1	10.5875	0.390548	-0.0073952	0.00844253	0.403832
NEDD4L_Q96PU5_OID30521_v1_Inflammation_II	5088_175_IL23R_IL_23_R	8	0.114336	0.0472603	0.0155514	1.12113	1.02194	1.22994	1	7.36968	0.391429	0.0185828	0.01018	0.117734
RGS10_O43665_OID30999_v1_Neurology_II	13992_12_NSF_NSF	4	0.250691	0.0826355	0.00241576	1.28491	1.09278	1.51083	1	2.99749	0.392012	0.0210839	0.0395222	0.647056
NEDD4L_Q96PU5_OID30521_v1_Inflammation_II	13652_2_TOM1L1_TM1L1	8	0.156136	0.0475511	0.00102513	1.16898	1.06496	1.28317	1	7.34686	0.39368	0.0129426	0.010255	0.253761
AARSD1_Q9BTE6_OID21311_v1_Oncology	2578_67_CCL2_MCP_1	9	-0.094161	0.0449637	0.0362462	0.910136	0.83336	0.993986	1	8.41853	0.39369	-0.0146954	0.00972938	0.174686
LAT_O43561_OID20640_v1_Inflammation	9853_3_IFIT2_IFIT2	12	0.142204	0.0447866	0.00149766	1.15281	1.05593	1.25858	1	11.5964	0.39473	0.00219606	0.0119022	0.857303
CHM_P24386_OID30972_v1_Neurology_II	6549_60_VSTM2L_VTM2L	3	0.184536	0.0919095	0.0446645	1.20266	1.0044	1.44005	1	1.84368	0.397786	0.0237797	0.0525464	0.729456
F9_P00740_OID20349_v1_Cardiometabolic	11258_41_MADCAM1_MAdCAM_1	6	0.194555	0.056188	0.000535059	1.21477	1.08809	1.3562	1	5.14065	0.398957	-0.00769185	0.010933	0.520513
SCRG1_O75711_OID30333_v1_Cardiometabolic_II	19282_3_RAB13_RAB13	9	-0.130135	0.0599214	0.0298736	0.877977	0.780687	0.987391	1	8.34387	0.400621	0.0129093	0.00838247	0.167449
NEDD4L_Q96PU5_OID30521_v1_Inflammation_II	19187_21_STAMBP_STABP	8	0.10809	0.0471181	0.0217892	1.11415	1.01586	1.22194	1	7.27358	0.400962	0.0117863	0.0102683	0.294734
DCTN1_Q14203_OID21399_v1_Oncology	13669_6_FGFR3_FGFR_3	7	-0.207981	0.0645695	0.00127728	0.812223	0.715669	0.921802	1	6.17912	0.403427	0.00148179	0.0119809	0.906388
NUMB_P49757_OID30568_v1_Inflammation_II	12479_50_PRKAR1B_KAP1	8	0.186804	0.052198	0.000345232	1.20539	1.08817	1.33524	1	7.24105	0.404221	0.00803983	0.010095	0.456136
F9_P00740_OID20349_v1_Cardiometabolic	5316_54_F2_Prothrombin	6	0.256282	0.0544024	2.47e-06	1.29212	1.16143	1.43751	0.0117174	5.08648	0.405417	-0.0115608	0.00994566	0.309701
RABEPK_Q7Z6M1_OID21163_v1_Oncology	11160_56_RNF122_RN122	7	0.107466	0.0423548	0.0111717	1.11345	1.02475	1.20983	1	6.16014	0.405493	0.018028	0.0146136	0.27216
MED18_Q9BUE0_OID21236_v1_Oncology	5088_175_IL23R_IL_23_R	4	0.171223	0.0803124	0.0330102	1.18676	1.01391	1.38907	1	2.91129	0.405505	0.0153163	0.0128602	0.355842
NEDD4L_Q96PU5_OID30521_v1_Inflammation_II	9853_3_IFIT2_IFIT2	8	0.0943283	0.0461204	0.0408292	1.09892	1.00394	1.20289	1	7.21615	0.406727	-0.0082955	0.0105148	0.460176
IPCEF1_Q8WWN9_OID20977_v1_Neurology	2615_60_EFNA5_Ephrin_A5	7	-0.114345	0.0515143	0.0264414	0.891951	0.806289	0.986713	1	6.13215	0.408551	0.0136431	0.0202725	0.530803
F9_P00740_OID20349_v1_Cardiometabolic	18322_15_JMJD6_JMJD6	6	0.143388	0.0553869	0.00962973	1.15418	1.03544	1.28653	1	5.05233	0.409527	-0.00315014	0.011243	0.793227
ENAH_Q8N8S7_OID20497_v1_Inflammation	12956_40_KIAA1279_KBP	6	-0.139173	0.0522839	0.00777059	0.870077	0.785331	0.963968	1	5.05227	0.409535	0.00708825	0.0104291	0.534016
PPP1R14D_Q9NXH3_OID30997_v1_Neurology_II	12956_40_KIAA1279_KBP	6	-0.156415	0.072571	0.0311358	0.855205	0.741816	0.985925	1	5.02619	0.412692	0.0395179	0.0279161	0.229823
NAPRT_Q6XQN6_OID31114_v1_Neurology_II	19228_11_BAG2_BAG_2	34	0.0381833	0.0153887	0.0130923	1.03892	1.00805	1.07073	1	34.1278	0.413241	0.0032911	0.00353518	0.358846
NAPRT_Q6XQN6_OID31114_v1_Neurology_II	12392_30_ARL1_ARL1	34	0.0346951	0.0154542	0.0247665	1.0353	1.00441	1.06714	1	33.9952	0.419463	0.000596408	0.00360228	0.869541
PPP1R14D_Q9NXH3_OID30997_v1_Neurology_II	12458_79_CHP1_CHP1	6	0.141149	0.0706322	0.0456763	1.1516	1.00271	1.32259	1	4.95801	0.421026	-0.0413067	0.0283862	0.219319
IGFBP4_P22692_OID21158_v1_Neurology	7625_27_YWHAQ_14_3_3_protein_theta	6	0.16855	0.0700071	0.0160573	1.18359	1.03183	1.35766	1	4.93038	0.424436	-0.0381041	0.0258218	0.214071
KIR3DL2_P43630_OID31191_v1_Oncology_II	8274_64_STX7_Syntaxin_7	8	0.0688451	0.0344176	0.0454692	1.07127	1.00139	1.14603	1	7.04233	0.424486	-0.000436067	0.00738154	0.954811
LAT_O43561_OID20640_v1_Inflammation	13992_12_NSF_NSF	12	0.125715	0.0438108	0.00411132	1.13396	1.04065	1.23563	1	11.2195	0.425064	-0.011027	0.0111253	0.34498
PACS2_Q86VP3_OID30186_v1_Cardiometabolic_II	8065_245_PATE4_PATE4	10	0.129008	0.0320724	5.76e-05	1.1377	1.06838	1.21151	0.273645	9.09823	0.428257	-0.00634653	0.00645862	0.354562
ARHGAP1_Q07960_OID21202_v1_Oncology	9931_20_KRT1_Keratin_1	11	0.0986333	0.0400883	0.0138781	1.10366	1.02026	1.19388	1	10.1211	0.429937	0.0100858	0.00801932	0.240155
CHM_P24386_OID30972_v1_Neurology_II	12650_43_GNAI3_GNAI3	3	0.422494	0.0913504	3.75e-06	1.52576	1.27564	1.82493	0.0177949	1.68257	0.431157	-0.0504806	0.0422983	0.444001
NAPRT_Q6XQN6_OID31114_v1_Neurology_II	9102_28_ZFYVE27_ZFY27	34	0.0340675	0.0154226	0.0271793	1.03465	1.00385	1.06641	1	33.6728	0.434747	-0.00334028	0.00353229	0.351418
ARHGAP1_Q07960_OID21202_v1_Oncology	10716_35_PSMD5_PSMD5	11	0.126769	0.0394059	0.00129532	1.13516	1.05078	1.2263	1	10.0648	0.434824	-0.00575937	0.00815136	0.497727
ZNF830_Q96NB3_OID31350_v1_Oncology_II	8261_51_STOM_STOM	6	0.185157	0.0692181	0.00747333	1.20341	1.05073	1.37826	1	4.8164	0.438696	0.0625037	0.0423147	0.213702
MED18_Q9BUE0_OID21236_v1_Oncology	6925_26_SNX8_SNX8	4	0.204498	0.0833936	0.0141983	1.22691	1.0419	1.44477	1	2.70344	0.439644	0.0129947	0.0129638	0.421734
NEDD4L_Q96PU5_OID30521_v1_Inflammation_II	12650_43_GNAI3_GNAI3	8	0.129896	0.0456091	0.00439898	1.13871	1.04133	1.24519	1	6.88871	0.440558	0.015605	0.0100106	0.170045
F9_P00740_OID20349_v1_Cardiometabolic	16853_5_NRK1_NRK1	6	0.161145	0.055049	0.00341922	1.17485	1.05469	1.30871	1	4.78922	0.442142	0.00384343	0.0105373	0.733768
CHAC2_Q8WUX2_OID21230_v1_Oncology	2615_60_EFNA5_Ephrin_A5	11	-0.11768	0.0420061	0.0050867	0.888981	0.818721	0.96527	1	9.97464	0.442721	-0.00425272	0.00903847	0.649182
PPP1R14D_Q9NXH3_OID30997_v1_Neurology_II	13545_97_EIF1AD_EIF1A	6	-0.166455	0.07105	0.0191402	0.846661	0.736598	0.973169	1	4.78177	0.44309	0.0110264	0.0296532	0.728868
ARG1_P05089_OID21445_v1_Oncology	8469_41_IGFBP2_IGFBP_2	23	0.0814336	0.0210903	0.000112838	1.08484	1.04091	1.13062	0.535981	22.2461	0.445286	-0.00198844	0.00440117	0.656047
ENAH_Q8N8S7_OID20497_v1_Inflammation	11258_41_MADCAM1_MAdCAM_1	6	-0.141673	0.0514239	0.00586914	0.867905	0.784692	0.959942	1	4.75555	0.446435	0.00308754	0.0104392	0.782128
PPP1R14D_Q9NXH3_OID30997_v1_Neurology_II	16853_5_NRK1_NRK1	6	-0.14534	0.0711431	0.04106	0.864728	0.752179	0.994118	1	4.72909	0.449829	0.0154102	0.0292559	0.626234
ARG1_P05089_OID21445_v1_Oncology	17396_23_ADH1A_ADH1A	23	-0.0507429	0.0208973	0.0151741	0.950523	0.912377	0.990264	1	22.1611	0.450309	-0.0012375	0.0043507	0.778862
UNC79_Q9P2D8_OID31181_v1_Oncology_II	6549_60_VSTM2L_VTM2L	5	-0.0872037	0.0433439	0.0442301	0.91649	0.841846	0.997753	1	3.67798	0.451336	0.00669209	0.010789	0.57901
HMBS_P08397_OID21385_v1_Oncology	2706_69_SERPINA7_Thyroxine_Binding_Globulin	15	0.0721491	0.031055	0.0201649	1.07482	1.01135	1.14227	1	13.963	0.452468	0.00447614	0.00614108	0.478999
NEDD4L_Q96PU5_OID30521_v1_Inflammation_II	12458_79_CHP1_CHP1	8	0.0986479	0.0449449	0.0281735	1.10368	1.01061	1.20531	1	6.74391	0.456022	0.00911755	0.0099402	0.394391
DCTN1_Q14203_OID21399_v1_Oncology	5001_6_SCGB2A1_Mammaglobin_2	7	0.125655	0.0606762	0.0383678	1.13389	1.00675	1.27708	1	5.7013	0.457469	0.0124378	0.010062	0.271315
UBAC1_Q9BSL1_OID21336_v1_Oncology	7251_64_C1QTNF3_C1QT3	5	0.252274	0.0718204	0.000443794	1.28695	1.11796	1.48148	1	3.62982	0.458415	0.0096578	0.0112234	0.452789
IGFBP4_P22692_OID21158_v1_Neurology	12479_50_PRKAR1B_KAP1	6	0.141583	0.0679316	0.0371421	1.1521	1.00847	1.31617	1	4.62597	0.463208	0.0151326	0.0264319	0.597618
CHM_P24386_OID30972_v1_Neurology_II	11258_41_MADCAM1_MAdCAM_1	3	0.338644	0.0934638	0.000290912	1.40304	1.16819	1.68511	1	1.53866	0.463324	0.00509395	0.0534598	0.939522
F9_P00740_OID20349_v1_Cardiometabolic	12392_30_ARL1_ARL1	6	0.153741	0.055648	0.00573189	1.16619	1.04568	1.30058	1	4.61052	0.465234	0.000884159	0.0109411	0.939474
ENAH_Q8N8S7_OID20497_v1_Inflammation	3864_5_RPS7_RS7	6	-0.144566	0.0507256	0.00437245	0.865398	0.783497	0.95586	1	4.60744	0.465638	-0.00425523	0.00999974	0.692344
F9_P00740_OID20349_v1_Cardiometabolic	5196_7_NMT1_NMT1	6	0.110461	0.0555394	0.0467152	1.11679	1.0016	1.24523	1	4.60309	0.466211	-0.00198749	0.010883	0.863976
TMPRSS11D_O60235_OID31103_v1_Neurology_II	18322_15_JMJD6_JMJD6	11	-0.0634519	0.0321957	0.0487446	0.938519	0.881125	0.999652	1	9.70819	0.466457	-0.000581986	0.00673687	0.933049
NEDD4L_Q96PU5_OID30521_v1_Inflammation_II	12956_40_KIAA1279_KBP	8	0.1153	0.0466674	0.0134857	1.12221	1.02412	1.2297	1	6.64751	0.466479	0.011455	0.0103002	0.308653
CDK5RAP3_Q96JB5_OID30985_v1_Neurology_II	12479_50_PRKAR1B_KAP1	8	0.139552	0.0535833	0.00920363	1.14976	1.03513	1.27708	1	6.64587	0.466658	-0.021521	0.0136199	0.165163
F9_P00740_OID20349_v1_Cardiometabolic	13545_97_EIF1AD_EIF1A	6	0.150849	0.0546538	0.00577858	1.16282	1.0447	1.2943	1	4.59452	0.467338	-0.00709606	0.0101639	0.523533
ENAH_Q8N8S7_OID20497_v1_Inflammation	2855_49_MAPK3_ERK_1	6	-0.110089	0.0519916	0.0342228	0.895755	0.808971	0.991848	1	4.58658	0.468383	-0.0028678	0.0103676	0.795782
NPPC_P23582_OID20568_v1_Inflammation	5005_4_MAPK12_MK12	7	0.159721	0.075182	0.0336319	1.17318	1.01244	1.35945	1	5.58914	0.470749	0.0461905	0.0415383	0.316727
ACOX1_Q15067_OID20124_v1_Cardiometabolic	14273_19_PREP_PPCE	3	0.191219	0.0846372	0.0238661	1.21072	1.02565	1.42919	1	1.49275	0.474083	0.0146788	0.0196288	0.591225
PACS2_Q86VP3_OID30186_v1_Cardiometabolic_II	10554_23_GLB1_BGAL	10	0.0611322	0.0308616	0.0476079	1.06304	1.00064	1.12933	1	8.58072	0.476841	0.00412528	0.00626726	0.528875
CLASP1_Q7Z460_OID31192_v1_Oncology_II	13652_2_TOM1L1_TM1L1	7	-0.182039	0.0611675	0.00291966	0.833569	0.739392	0.939741	1	5.53813	0.47686	0.0435225	0.0351538	0.270653
AARSD1_Q9BTE6_OID21311_v1_Oncology	8469_41_IGFBP2_IGFBP_2	9	-0.130703	0.0451518	0.00379475	0.877479	0.803161	0.958673	1	7.56507	0.477065	-0.0112632	0.00997177	0.295899
PACS2_Q86VP3_OID30186_v1_Cardiometabolic_II	14132_21_HHLA2_HHLA2	10	0.13923	0.0320079	1.36e-05	1.14939	1.0795	1.22381	0.0647027	8.55481	0.47934	0.00739277	0.00643149	0.283567
SCRG1_O75711_OID30333_v1_Cardiometabolic_II	19622_7_INHBA_Activin_A	9	-0.138332	0.0594612	0.0199956	0.870809	0.775012	0.978447	1	7.5425	0.479384	-0.0166275	0.00850294	0.0914243
TTR_P02766_OID30782_v1_Inflammation_II	17712_7_IDI1_IDI1	30	-0.0594096	0.02607	0.0226762	0.942321	0.89538	0.991722	1	28.7231	0.479555	0.00363358	0.00442272	0.418261
ACOX1_Q15067_OID20124_v1_Cardiometabolic	11288_26_NT5C2_5NTC	3	0.203253	0.0848742	0.0166315	1.22538	1.03759	1.44717	1	1.4629	0.481211	0.0220544	0.0196788	0.4638
RABEPK_Q7Z6M1_OID21163_v1_Oncology	3866_7_SBDS_SBDS	7	0.0958131	0.0423232	0.0235839	1.10055	1.01294	1.19574	1	5.4347	0.489384	0.0211835	0.0148243	0.212392
EIF5_P55010_OID30156_v1_Cardiometabolic_II	14009_65_TNFAIP3_TNFAIP3	4	0.235823	0.0992136	0.0174577	1.26595	1.04223	1.53769	1	2.4126	0.491294	0.0203365	0.0136386	0.274435
NEDD4L_Q96PU5_OID30521_v1_Inflammation_II	18308_30_STXBP6_STXB6	8	0.11557	0.0448853	0.0100303	1.12251	1.02798	1.22574	1	6.40534	0.493295	0.00431167	0.010297	0.689988
NAPRT_Q6XQN6_OID31114_v1_Neurology_II	13545_97_EIF1AD_EIF1A	34	0.0350473	0.0149639	0.0191745	1.03567	1.00573	1.06649	1	32.4209	0.495775	0.00086282	0.00345389	0.80433
IPCEF1_Q8WWN9_OID20977_v1_Neurology	7251_64_C1QTNF3_C1QT3	7	-0.148563	0.0510732	0.00362794	0.861946	0.77984	0.952696	1	5.37094	0.497191	0.0112812	0.0191612	0.581618
PPP1R14D_Q9NXH3_OID30997_v1_Neurology_II	2615_60_EFNA5_Ephrin_A5	6	0.156385	0.0745397	0.035904	1.16928	1.01034	1.35321	1	4.36245	0.498495	0.0207705	0.0279327	0.498428
CLASP1_Q7Z460_OID31192_v1_Oncology_II	18244_1_ANXA7_ANXA7	7	0.128819	0.061478	0.0361381	1.13748	1.00836	1.28315	1	5.34921	0.499866	0.0605824	0.0351102	0.145032
F9_P00740_OID20349_v1_Cardiometabolic	17773_26_NAPG_SNAG	6	0.170878	0.0548039	0.00182095	1.18635	1.06552	1.32087	1	4.34949	0.50027	-0.00714014	0.0102149	0.523067
GFAP_P14136_OID21247_v1_Oncology	6925_26_SNX8_SNX8	15	0.0793986	0.0325982	0.014864	1.08264	1.01563	1.15407	1	13.3285	0.500834	-0.0038278	0.00465335	0.425572
NEDD4L_Q96PU5_OID30521_v1_Inflammation_II	9115_78_ADAMDEC1_ADEC1	8	0.100144	0.0461992	0.0301849	1.10533	1.00964	1.21009	1	6.32885	0.501918	0.00171047	0.0105549	0.876583
NEDD4L_Q96PU5_OID30521_v1_Inflammation_II	8250_2_PTPRJ_PTPRJ	8	0.129	0.0467862	0.00582964	1.13769	1.038	1.24695	1	6.32288	0.502594	-0.00489807	0.0104092	0.65458
RGS10_O43665_OID30999_v1_Neurology_II	8942_2_MRPL21_RM21	4	0.225724	0.0844849	0.00754522	1.25323	1.06198	1.47892	1	2.34844	0.503305	-0.00340737	0.0379785	0.936687
F9_P00740_OID20349_v1_Cardiometabolic	6400_33_TP53I13_P5I13	6	0.2121	0.0572361	0.000210805	1.23627	1.10508	1.38304	1	4.29915	0.507198	-0.0027366	0.0107999	0.812456
MED18_Q9BUE0_OID21236_v1_Oncology	19523_215_PARK7_PARK7	4	0.163442	0.0807852	0.0430566	1.17756	1.00512	1.37958	1	2.32785	0.507207	0.0132682	0.0128316	0.409774
CHM_P24386_OID30972_v1_Neurology_II	19282_3_RAB13_RAB13	3	0.543631	0.0930742	5.19e-09	1.72225	1.43506	2.06691	2.47e-05	1.34546	0.510313	-0.048166	0.0430744	0.46451
NEDD4L_Q96PU5_OID30521_v1_Inflammation_II	17345_12_ZADH2_ZADH2	8	0.122962	0.0454277	0.00679433	1.13084	1.03451	1.23615	1	6.25059	0.510813	0.0111579	0.0100455	0.309199
CHM_P24386_OID30972_v1_Neurology_II	11160_56_RNF122_RN122	3	0.228323	0.0941291	0.0152817	1.25649	1.0448	1.51107	1	1.33201	0.513757	-0.0467112	0.043512	0.477436
CHM_P24386_OID30972_v1_Neurology_II	12392_30_ARL1_ARL1	3	0.296952	0.0939682	0.00157699	1.34575	1.11938	1.6179	1	1.31253	0.518786	0.0163595	0.0470777	0.787085
F9_P00740_OID20349_v1_Cardiometabolic	15414_316_LDHA_LDHA	6	0.15451	0.055457	0.00533432	1.16709	1.04688	1.30109	1	4.21523	0.518862	0.00563437	0.0100861	0.606211
RABEPK_Q7Z6M1_OID21163_v1_Oncology	5340_24_CASP10_Caspase_10	7	0.0839525	0.040929	0.04025	1.08758	1.00374	1.17842	1	5.16605	0.522699	0.0205107	0.0143165	0.211389
LAT2_Q9GZY6_OID21292_v1_Oncology	17345_12_ZADH2_ZADH2	9	0.314699	0.0605615	2.03e-07	1.36985	1.21652	1.54249	0.000965374	7.10716	0.525116	0.000310798	0.0213886	0.988812
CDK5RAP3_Q96JB5_OID30985_v1_Neurology_II	14009_65_TNFAIP3_TNFAIP3	8	0.260882	0.0532194	9.49e-07	1.29807	1.1695	1.44079	0.00450576	6.10303	0.527772	0.0126138	0.0135928	0.389224
CLASP1_Q7Z460_OID31192_v1_Oncology_II	12956_40_KIAA1279_KBP	7	0.155777	0.0582385	0.00747694	1.16857	1.04251	1.30987	1	5.11808	0.52876	0.0467952	0.031704	0.19997
PACS2_Q86VP3_OID30186_v1_Cardiometabolic_II	19376_74_NNMT_NNMT	10	0.0796698	0.0322092	0.0133794	1.08293	1.01668	1.1535	1	8.05315	0.528799	0.00425645	0.00649893	0.530879
CLASP1_Q7Z460_OID31192_v1_Oncology_II	2578_67_CCL2_MCP_1	7	0.234008	0.0606339	0.000113683	1.26365	1.12206	1.42312	0.539993	5.1171	0.528884	-0.00736419	0.0350477	0.841868
CLASP1_Q7Z460_OID31192_v1_Oncology_II	8274_64_STX7_Syntaxin_7	7	0.139216	0.0603753	0.0211193	1.14937	1.0211	1.29376	1	5.10033	0.531011	0.0554437	0.0347083	0.171064
HMBS_P08397_OID21385_v1_Oncology	19622_7_INHBA_Activin_A	15	0.0730086	0.031039	0.018665	1.07574	1.01225	1.14322	1	12.9099	0.533634	0.00480659	0.00605387	0.441466
F9_P00740_OID20349_v1_Cardiometabolic	5088_175_IL23R_IL_23_R	6	0.142006	0.0552321	0.0101383	1.15258	1.03433	1.28436	1	4.10728	0.534076	-0.00586658	0.0101067	0.592733
F9_P00740_OID20349_v1_Cardiometabolic	2578_67_CCL2_MCP_1	6	0.166351	0.0538645	0.00201291	1.18099	1.06266	1.31249	1	4.10173	0.534864	0.000612395	0.0102268	0.955123
PACS2_Q86VP3_OID30186_v1_Cardiometabolic_II	9931_20_KRT1_Keratin_1	10	0.0733473	0.0322633	0.0230024	1.0761	1.01016	1.14635	1	7.9897	0.535184	0.0101032	0.00650398	0.158934
HMBS_P08397_OID21385_v1_Oncology	13578_98_ABLIM3_ABLM3	15	0.0721375	0.0300959	0.0165335	1.0748	1.01324	1.14011	1	12.8651	0.537169	-0.00976494	0.00587193	0.120222
AARSD1_Q9BTE6_OID21311_v1_Oncology	17343_6_SNPH_SNPH	9	-0.140814	0.0432584	0.00113322	0.868651	0.798037	0.945513	1	6.99423	0.537256	-0.00688686	0.00955786	0.494543
GTF2IRD1_Q9UHL9_OID31264_v1_Oncology_II	14157_21_YWHAE_14_3_3E	7	0.109882	0.0409585	0.00730151	1.11615	1.03005	1.20944	1	5.02894	0.540107	-0.00717453	0.0244738	0.781184
LAT_O43561_OID20640_v1_Inflammation	7202_107_SEMA6C_SEMA6C	12	0.171502	0.0439107	9.4e-05	1.18709	1.08919	1.29378	0.340968	9.88908	0.540391	-0.0178107	0.0111213	0.140351
RPE_Q96AT9_OID31324_v1_Oncology_II	6549_60_VSTM2L_VTM2L	8	0.145967	0.0639523	0.0224634	1.15716	1.02083	1.31169	1	5.97841	0.542272	0.019189	0.0169564	0.300969
UNC79_Q9P2D8_OID31181_v1_Oncology_II	5316_54_F2_Prothrombin	5	-0.0855484	0.043253	0.0479442	0.918009	0.843391	0.999228	1	3.09233	0.542495	0.00928852	0.0103327	0.434932
LAT_O43561_OID20640_v1_Inflammation	12458_79_CHP1_CHP1	12	0.112344	0.0431929	0.00929595	1.1189	1.02807	1.21775	1	9.86218	0.542825	-0.00889636	0.0109356	0.43486
KIR3DL2_P43630_OID31191_v1_Oncology_II	13399_33_RELL1_RELL1	8	-0.0745676	0.0342759	0.0295916	0.928145	0.86784	0.99264	1	5.95866	0.544584	0.00229275	0.00681999	0.748181
MED18_Q9BUE0_OID21236_v1_Oncology	15414_316_LDHA_LDHA	4	0.227182	0.0805682	0.00480618	1.25506	1.07172	1.46975	1	2.133	0.545266	0.018246	0.0127879	0.289765
RGS10_O43665_OID30999_v1_Neurology_II	13399_33_RELL1_RELL1	4	0.195422	0.0838652	0.0197958	1.21582	1.03153	1.43304	1	2.12405	0.547063	-0.0322253	0.0350942	0.455423
TNFRSF12A_Q9NP84_OID21482_v1_Oncology	14157_21_YWHAE_14_3_3E	17	-0.0678882	0.0284431	0.0169953	0.934365	0.883701	0.987934	1	14.6449	0.550781	-0.00174738	0.00521434	0.742182
NEDD4L_Q96PU5_OID30521_v1_Inflammation_II	13992_12_NSF_NSF	8	0.166593	0.045278	0.000233834	1.18127	1.08096	1.2909	1	5.90539	0.550839	0.00156518	0.0100014	0.880775
GFAP_P14136_OID21247_v1_Oncology	13992_12_NSF_NSF	15	0.065397	0.0320083	0.0410396	1.06758	1.00266	1.1367	1	12.6828	0.551636	-0.00411532	0.00447186	0.374193
PHOSPHO1_Q8TCT1_OID20922_v1_Neurology	17343_6_SNPH_SNPH	4	-0.275265	0.0743873	0.000215237	0.759371	0.656348	0.878565	1	2.09703	0.552513	-0.00227133	0.0118907	0.866146
CDK5RAP3_Q96JB5_OID30985_v1_Neurology_II	2615_60_EFNA5_Ephrin_A5	8	-0.167093	0.053484	0.00178306	0.846121	0.761914	0.939634	1	5.88429	0.553323	-0.00133348	0.0136631	0.925431
F9_P00740_OID20349_v1_Cardiometabolic	13636_20_NAP1L1_NP1L1	6	0.114486	0.0558885	0.040514	1.1213	1.00496	1.25111	1	3.95805	0.555472	-0.0017932	0.0102081	0.869093
LAMP2_P13473_OID21035_v1_Neurology	17158_17_UBE2G1_UB2G1	6	0.155534	0.0730496	0.0332418	1.16828	1.01243	1.34812	1	3.95594	0.555776	-0.00137948	0.0137627	0.924982
F9_P00740_OID20349_v1_Cardiometabolic	7202_107_SEMA6C_SEMA6C	6	0.227536	0.0550751	3.61e-05	1.2555	1.12703	1.39862	0.171279	3.94185	0.557818	-0.00758931	0.0100921	0.493878
RGS10_O43665_OID30999_v1_Neurology_II	11288_26_NT5C2_5NTC	4	0.175286	0.0814827	0.0314603	1.19159	1.0157	1.39793	1	2.06425	0.559179	0.0192207	0.0344299	0.632827
NEDD4L_Q96PU5_OID30521_v1_Inflammation_II	14009_65_TNFAIP3_TNFAIP3	8	0.128905	0.0463556	0.00542267	1.13758	1.03878	1.24578	1	5.78658	0.564879	0.01601	0.010206	0.167772
PACS2_Q86VP3_OID30186_v1_Cardiometabolic_II	11258_41_MADCAM1_MAdCAM_1	10	0.124716	0.0325715	0.000128666	1.13283	1.06277	1.2075	0.611165	7.6615	0.568585	0.00410033	0.00656196	0.549463
NEDD4L_Q96PU5_OID30521_v1_Inflammation_II	8942_2_MRPL21_RM21	8	0.169936	0.0462529	0.000238726	1.18523	1.08251	1.2977	1	5.7046	0.574633	0.0111414	0.0102203	0.317491
NAPRT_Q6XQN6_OID31114_v1_Neurology_II	12458_79_CHP1_CHP1	34	0.0411792	0.0147811	0.00533736	1.04204	1.01228	1.07267	1	30.8303	0.575551	0.00238275	0.00338996	0.48721
MED18_Q9BUE0_OID21236_v1_Oncology	17712_7_IDI1_IDI1	4	0.217956	0.0815779	0.00754556	1.24353	1.05978	1.45914	1	1.98317	0.575907	0.0164897	0.0129619	0.331218
CLASP1_Q7Z460_OID31192_v1_Oncology_II	14203_3_ANXA7_ANXA7	7	0.162265	0.0612372	0.00805435	1.17617	1.04315	1.32616	1	4.67574	0.586023	0.0619305	0.0350864	0.137817
F9_P00740_OID20349_v1_Cardiometabolic	14273_19_PREP_PPCE	6	0.11765	0.0549731	0.0323432	1.12485	1.00995	1.25282	1	3.74587	0.586553	-0.00104841	0.0101032	0.922346
UBAC1_Q9BSL1_OID21336_v1_Oncology	17345_12_ZADH2_ZADH2	5	0.148406	0.0700616	0.0341564	1.15998	1.01115	1.33073	1	2.82982	0.586696	-0.0138123	0.0109503	0.296339
CLASP1_Q7Z460_OID31192_v1_Oncology_II	9853_3_IFIT2_IFIT2	7	-0.154852	0.0603691	0.0103148	0.856542	0.760959	0.96413	1	4.66199	0.587837	0.0543882	0.0347403	0.178225
F9_P00740_OID20349_v1_Cardiometabolic	19195_85_RPS5_RS5	6	0.152957	0.0548687	0.00530854	1.16527	1.04646	1.29758	1	3.70399	0.59277	0.00368264	0.0100469	0.732524
MED18_Q9BUE0_OID21236_v1_Oncology	14203_3_ANXA7_ANXA7	4	0.180599	0.0805969	0.0250412	1.19793	1.02289	1.40294	1	1.90048	0.593318	0.0141835	0.0127956	0.383108
PACS2_Q86VP3_OID30186_v1_Cardiometabolic_II	9853_3_IFIT2_IFIT2	10	0.108879	0.0322105	0.000724235	1.11503	1.04681	1.18769	1	7.42151	0.593322	0.00510589	0.00649551	0.454481
MED18_Q9BUE0_OID21236_v1_Oncology	2855_49_MAPK3_ERK_1	4	0.201586	0.0807098	0.0125013	1.22334	1.04435	1.43301	1	1.90043	0.593327	0.0135612	0.0128391	0.401603
CLASP1_Q7Z460_OID31192_v1_Oncology_II	13636_20_NAP1L1_NP1L1	7	0.187708	0.0611492	0.00214299	1.20648	1.07021	1.3601	1	4.61621	0.593891	0.0697367	0.0349095	0.102246
NEDD4L_Q96PU5_OID30521_v1_Inflammation_II	11160_56_RNF122_RN122	8	0.173594	0.0467998	0.000207844	1.18957	1.08531	1.30385	0.98726	5.51588	0.597269	-0.000591394	0.0103049	0.956098
ARHGAP1_Q07960_OID21202_v1_Oncology	18839_24_TG_Thyroglobulin	11	0.119271	0.0399568	0.00283577	1.12668	1.04181	1.21846	1	8.32222	0.597395	0.00311929	0.00814035	0.710474
PACS2_Q86VP3_OID30186_v1_Cardiometabolic_II	6549_60_VSTM2L_VTM2L	10	0.089482	0.0318652	0.00498279	1.09361	1.02739	1.16409	1	7.36696	0.598971	-0.00348384	0.00642029	0.60217
ENAH_Q8N8S7_OID20497_v1_Inflammation	8942_2_MRPL21_RM21	6	-0.133386	0.051351	0.00938959	0.875127	0.791335	0.967792	1	3.65055	0.60074	0.00174264	0.00967374	0.8658
F9_P00740_OID20349_v1_Cardiometabolic	10075_75_ACBD6_ACBD6	6	0.135417	0.056399	0.0163483	1.14501	1.02519	1.27885	1	3.64589	0.601437	-0.00934413	0.010395	0.419525
CHM_P24386_OID30972_v1_Neurology_II	14132_21_HHLA2_HHLA2	3	0.275907	0.0920442	0.00272165	1.31772	1.10021	1.57824	1	1.01601	0.601694	0.0122998	0.0425855	0.821
RABEPK_Q7Z6M1_OID21163_v1_Oncology	12392_30_ARL1_ARL1	7	0.0861692	0.0414863	0.0377967	1.08999	1.00487	1.18232	1	4.53448	0.604744	0.0160628	0.0145389	0.319548
ENAH_Q8N8S7_OID20497_v1_Inflammation	10075_75_ACBD6_ACBD6	6	-0.114424	0.0523531	0.0288432	0.89188	0.804901	0.988257	1	3.62153	0.605084	0.00170683	0.00985929	0.870965
ACOX1_Q15067_OID20124_v1_Cardiometabolic	13669_6_FGFR3_FGFR_3	3	0.224835	0.0853399	0.00842417	1.25212	1.05926	1.48009	1	1.00126	0.606147	-0.0192773	0.0197377	0.507513
ACOX1_Q15067_OID20124_v1_Cardiometabolic	12458_79_CHP1_CHP1	3	0.192075	0.0827261	0.0202426	1.21176	1.03038	1.42507	1	0.994421	0.608225	0.0158347	0.0191856	0.560729
DLG4_P78352_OID31071_v1_Neurology_II	13673_21_CCT7_TCPH	4	0.207991	0.0806871	0.0099448	1.2312	1.05111	1.44215	1	1.8277	0.608926	0.0389597	0.0684764	0.626764
ENAH_Q8N8S7_OID20497_v1_Inflammation	5196_7_NMT1_NMT1	6	-0.10497	0.0509781	0.0394836	0.900352	0.81474	0.99496	1	3.59114	0.609644	0.00377319	0.0095999	0.714334
GTF2IRD1_Q9UHL9_OID31264_v1_Oncology_II	12657_2_TSTA3_FCL	7	0.146449	0.0415331	0.000421748	1.15772	1.06721	1.2559	1	4.48511	0.611326	-0.004957	0.0247789	0.849324
F9_P00740_OID20349_v1_Cardiometabolic	2612_5_EIF5_eIF_5	6	0.185261	0.0554196	0.00082912	1.20353	1.07965	1.34163	1	3.56938	0.612916	0.00204334	0.0101878	0.850821
CHM_P24386_OID30972_v1_Neurology_II	13636_20_NAP1L1_NP1L1	3	0.571157	0.094067	1.26e-09	1.77031	1.47224	2.12874	6.01e-06	0.963472	0.61771	-0.0389398	0.0435296	0.535394
RABEPK_Q7Z6M1_OID21163_v1_Oncology	19376_74_NNMT_NNMT	7	-0.0822491	0.0410714	0.0452216	0.921043	0.849804	0.998252	1	4.43239	0.618375	0.0144071	0.0144052	0.363159
F9_P00740_OID20349_v1_Cardiometabolic	2855_49_MAPK3_ERK_1	6	0.12993	0.0559416	0.0202007	1.13875	1.02049	1.27071	1	3.533	0.6184	-0.00247798	0.0102979	0.821672
F9_P00740_OID20349_v1_Cardiometabolic	9758_17_RPS4X_RS4X	6	0.181495	0.0551595	0.00100059	1.19901	1.07614	1.3359	1	3.48952	0.624975	0.00829465	0.0101095	0.458023
CLASP1_Q7Z460_OID31192_v1_Oncology_II	19187_21_STAMBP_STABP	7	0.169898	0.0617804	0.00595884	1.18518	1.05002	1.33775	1	4.38185	0.625148	0.0695102	0.0355986	0.108307
ARHGAP1_Q07960_OID21202_v1_Oncology	13399_33_RELL1_RELL1	11	0.167873	0.0401474	2.9e-05	1.18279	1.09328	1.27962	0.137616	8.0291	0.625994	-0.00188108	0.00813742	0.822357
NAPRT_Q6XQN6_OID31114_v1_Neurology_II	7251_64_C1QTNF3_C1QT3	34	0.0424903	0.0152214	0.00524666	1.04341	1.01274	1.075	1	29.8185	0.626315	0.00647064	0.00348725	0.0727542
F9_P00740_OID20349_v1_Cardiometabolic	4905_63_COTL1_Coactosin_like_protein	6	0.240077	0.0554605	1.5e-05	1.27135	1.14039	1.41734	0.0712185	3.46738	0.62833	-0.00969131	0.0101866	0.395285
PACS2_Q86VP3_OID30186_v1_Cardiometabolic_II	12657_2_TSTA3_FCL	10	0.0677988	0.0313098	0.0303558	1.07015	1.00645	1.13788	1	7.05851	0.631027	-0.00430086	0.00631852	0.515291
PHOSPHO1_Q8TCT1_OID20922_v1_Neurology	17158_17_UBE2G1_UB2G1	4	-0.17499	0.0755201	0.0204965	0.839465	0.723967	0.97339	1	1.72495	0.631401	-0.00767811	0.0118955	0.584791
PACS2_Q86VP3_OID30186_v1_Cardiometabolic_II	4905_63_COTL1_Coactosin_like_protein	10	0.145712	0.0325202	7.44e-06	1.15686	1.08543	1.233	0.0353423	7.05484	0.631409	0.00602149	0.0065528	0.385007
NAPRT_Q6XQN6_OID31114_v1_Neurology_II	19282_3_RAB13_RAB13	34	0.0317135	0.0151108	0.0358409	1.03222	1.0021	1.06325	1	29.706	0.631913	-0.000490905	0.0034343	0.887232
DCTN1_Q14203_OID21399_v1_Oncology	4905_63_COTL1_Coactosin_like_protein	7	0.141365	0.0621399	0.0229094	1.15184	1.01976	1.30103	1	4.32879	0.632276	0.012322	0.0106467	0.299406
NAPRT_Q6XQN6_OID31114_v1_Neurology_II	17773_26_NAPG_SNAG	34	0.0314571	0.0152925	0.0396838	1.03196	1.00148	1.06336	1	29.6954	0.632438	0.00264654	0.00350489	0.455711
NEDD4L_Q96PU5_OID30521_v1_Inflammation_II	5005_4_MAPK12_MK12	8	0.104399	0.0460638	0.0234274	1.11004	1.01421	1.21493	1	5.19901	0.635692	0.00816086	0.0102584	0.456616
MED18_Q9BUE0_OID21236_v1_Oncology	17345_12_ZADH2_ZADH2	4	0.168045	0.0790448	0.0335078	1.18299	1.0132	1.38123	1	1.6956	0.637912	0.0101631	0.0125588	0.503343
ENAH_Q8N8S7_OID20497_v1_Inflammation	13652_2_TOM1L1_TM1L1	6	-0.123464	0.0515763	0.0166741	0.883853	0.798873	0.977874	1	3.3992	0.638692	0.00473366	0.00972445	0.651884
HMBS_P08397_OID21385_v1_Oncology	8261_51_STOM_STOM	15	0.066361	0.0305508	0.029844	1.06861	1.0065	1.13456	1	11.587	0.63943	-0.00471375	0.00593765	0.44152
ARHGAP1_Q07960_OID21202_v1_Oncology	9853_3_IFIT2_IFIT2	11	0.0945756	0.0400055	0.0180757	1.09919	1.0163	1.18885	1	7.843	0.644169	0.00563261	0.0080767	0.503174
IGFBP4_P22692_OID21158_v1_Neurology	11288_26_NT5C2_5NTC	6	0.17042	0.0692669	0.0138809	1.1858	1.03526	1.35823	1	3.36218	0.644336	-0.0234822	0.0260808	0.418833
NAPRT_Q6XQN6_OID31114_v1_Neurology_II	17712_7_IDI1_IDI1	34	0.030438	0.0154322	0.0485674	1.03091	1.00019	1.06256	1	29.3648	0.648802	0.00146515	0.00353647	0.68142
RABEPK_Q7Z6M1_OID21163_v1_Oncology	10781_19_CLEC4G_CLC4G	7	0.097112	0.0421651	0.021271	1.10198	1.01457	1.19692	1	4.16336	0.654579	0.000426764	0.0147169	0.977988
NPPC_P23582_OID20568_v1_Inflammation	17773_26_NAPG_SNAG	7	0.168196	0.0778001	0.0306262	1.18317	1.01583	1.37807	1	4.12337	0.659985	0.00227861	0.0429369	0.959732
RABEPK_Q7Z6M1_OID21163_v1_Oncology	16853_5_NRK1_NRK1	7	0.12333	0.0411621	0.00273372	1.13126	1.04357	1.22631	1	4.10002	0.663142	0.0149413	0.0143997	0.347002
CDK5RAP3_Q96JB5_OID30985_v1_Neurology_II	9931_20_KRT1_Keratin_1	8	0.106722	0.0524851	0.0420149	1.11262	1.00386	1.23318	1	4.96972	0.663659	0.0116756	0.0134286	0.418015
ENAH_Q8N8S7_OID20497_v1_Inflammation	17712_7_IDI1_IDI1	6	-0.171784	0.0523354	0.00102937	0.842161	0.760057	0.933134	1	3.21501	0.666877	-0.000264587	0.00987173	0.979901
NEDD4L_Q96PU5_OID30521_v1_Inflammation_II	10554_23_GLB1_BGAL	8	0.129305	0.0441398	0.00339581	1.13804	1.04372	1.24088	1	4.93796	0.667534	0.00282316	0.00980037	0.782988
RABEPK_Q7Z6M1_OID21163_v1_Oncology	10001_7_RAF1_c_Raf	7	0.107882	0.0412181	0.00886182	1.11392	1.02746	1.20764	1	4.06511	0.667866	0.0184173	0.0144476	0.258419
MED18_Q9BUE0_OID21236_v1_Oncology	19187_21_STAMBP_STABP	4	0.174873	0.0808051	0.0304537	1.1911	1.01663	1.3955	1	1.56231	0.667966	0.0140792	0.0128231	0.386754
ENAH_Q8N8S7_OID20497_v1_Inflammation	3866_7_SBDS_SBDS	6	-0.156418	0.0533552	0.0033718	0.855201	0.770285	0.949479	1	3.20442	0.668504	0.00136582	0.00997785	0.897735
SCRG1_O75711_OID30333_v1_Cardiometabolic_II	14273_19_PREP_PPCE	9	-0.121618	0.05902	0.0393395	0.885487	0.788757	0.994079	1	5.78404	0.671408	0.00901654	0.00855043	0.326679
CLASP1_Q7Z460_OID31192_v1_Oncology_II	4905_63_COTL1_Coactosin_like_protein	7	-0.198903	0.0612959	0.00117465	0.819629	0.726844	0.924259	1	4.02822	0.672858	0.0249771	0.0351398	0.508985
RGS10_O43665_OID30999_v1_Neurology_II	17345_12_ZADH2_ZADH2	4	0.307349	0.0831722	0.000219601	1.35982	1.15527	1.60058	1	1.536	0.673988	0.0367182	0.0346351	0.400187
PACS2_Q86VP3_OID30186_v1_Cardiometabolic_II	11160_56_RNF122_RN122	10	0.149693	0.0326274	4.48e-06	1.16148	1.08953	1.23818	0.0212612	6.61821	0.6768	0.00696528	0.0063945	0.307759
GTF2IRD1_Q9UHL9_OID31264_v1_Oncology_II	5316_54_F2_Prothrombin	7	-0.083831	0.0415619	0.0436942	0.919587	0.847646	0.997633	1	3.99362	0.677541	-0.0100941	0.0247398	0.700151
KIR3DL2_P43630_OID31191_v1_Oncology_II	6549_60_VSTM2L_VTM2L	8	-0.0695401	0.0338772	0.0401007	0.932823	0.872896	0.996864	1	4.82181	0.681699	-0.00693049	0.00670981	0.341481
NAPRT_Q6XQN6_OID31114_v1_Neurology_II	19555_1_SUMO2_SUMO2	34	0.0411036	0.0152339	0.00697212	1.04196	1.01131	1.07354	1	28.6681	0.682753	-0.000134991	0.00349324	0.969415
DLG4_P78352_OID31071_v1_Neurology_II	16853_5_NRK1_NRK1	4	0.182946	0.0797589	0.021806	1.20075	1.02698	1.40393	1	1.48265	0.68628	-0.0489257	0.0675028	0.543904
F9_P00740_OID20349_v1_Cardiometabolic	17345_12_ZADH2_ZADH2	6	0.131996	0.0547574	0.0159283	1.1411	1.02498	1.27039	1	3.08714	0.686554	0.00852183	0.0100085	0.442488
ARHGAP1_Q07960_OID21202_v1_Oncology	5307_12_F9_Coagulation_Factor_IXab	11	0.181286	0.0413626	1.17e-05	1.19876	1.10541	1.29999	0.05564	7.35013	0.692028	0.000893519	0.00837833	0.917409
CLASP1_Q7Z460_OID31192_v1_Oncology_II	19523_215_PARK7_PARK7	7	0.1465	0.0615041	0.0172208	1.15778	1.02629	1.3061	1	3.86361	0.695128	0.0485367	0.0353951	0.228628
F9_P00740_OID20349_v1_Cardiometabolic	3864_5_RPS7_RS7	6	0.141447	0.054883	0.00995903	1.15194	1.03446	1.28277	1	3.01399	0.697829	0.00118745	0.0100284	0.911452
PACS2_Q86VP3_OID30186_v1_Cardiometabolic_II	4145_58_NTF3_Neurotrophin_3	10	0.105643	0.032319	0.00108022	1.11142	1.0432	1.18411	1	6.36508	0.702896	4.09e-05	0.0065018	0.995135
ENAH_Q8N8S7_OID20497_v1_Inflammation	5001_6_SCGB2A1_Mammaglobin_2	6	-0.108328	0.0513326	0.0348316	0.897334	0.811444	0.992314	1	2.97496	0.703847	-0.00349807	0.00966885	0.735813
CLASP1_Q7Z460_OID31192_v1_Oncology_II	17164_15_ANXA4_annexin_IV	7	0.154013	0.0600846	0.0103693	1.16651	1.03691	1.3123	1	3.78183	0.706173	0.0383824	0.034615	0.317965
TMPRSS11D_O60235_OID31103_v1_Neurology_II	14132_21_HHLA2_HHLA2	11	-0.105571	0.0317427	0.000881546	0.899811	0.845534	0.957571	1	7.18453	0.707917	0.000239865	0.00620714	0.970018
ARHGAP1_Q07960_OID21202_v1_Oncology	4876_32_F9_Coagulation_Factor_IX	11	0.17342	0.041185	2.55e-05	1.18937	1.09713	1.28936	0.120894	7.17243	0.709073	0.00120219	0.00830773	0.888131
MED18_Q9BUE0_OID21236_v1_Oncology	18244_1_ANXA7_ANXA7	4	0.169813	0.0806133	0.0351593	1.18508	1.01188	1.38793	1	1.38438	0.709199	0.0119294	0.0127576	0.44846
ENAH_Q8N8S7_OID20497_v1_Inflammation	13669_6_FGFR3_FGFR_3	6	-0.103142	0.0516733	0.0459295	0.901999	0.815119	0.998139	1	2.93963	0.709293	-0.00736598	0.00973631	0.491435
DLG4_P78352_OID31071_v1_Neurology_II	13399_33_RELL1_RELL1	4	0.178488	0.0798918	0.0254749	1.19541	1.02214	1.39805	1	1.37262	0.711965	0.0316357	0.0678878	0.687041
RABEPK_Q7Z6M1_OID21163_v1_Oncology	17773_26_NAPG_SNAG	7	0.0865462	0.0419066	0.0389026	1.0904	1.00442	1.18375	1	3.726	0.713699	0.0164538	0.0146532	0.312494
SARG_Q9BW04_OID30331_v1_Cardiometabolic_II	13673_21_CCT7_TCPH	7	-0.121699	0.0561026	0.0300662	0.885415	0.793216	0.988331	1	3.69047	0.71848	0.00701273	0.00982366	0.507241
RGS10_O43665_OID30999_v1_Neurology_II	19195_85_RPS5_RS5	4	0.322996	0.0835057	0.000109751	1.38126	1.17272	1.62689	0.521316	1.33944	0.71979	0.0126368	0.0347753	0.751133
CLASP1_Q7Z460_OID31192_v1_Oncology_II	19376_74_NNMT_NNMT	7	-0.213017	0.0599085	0.000376973	0.808143	0.718609	0.908831	1	3.65748	0.722913	0.0445112	0.0342757	0.250738
MRPL58_Q14197_OID31036_v1_Neurology_II	9931_20_KRT1_Keratin_1	7	0.107073	0.0514459	0.0374095	1.11302	1.00626	1.2311	1	3.63537	0.725881	0.0127005	0.00794462	0.170798
HMBS_P08397_OID21385_v1_Oncology	4876_32_F9_Coagulation_Factor_IX	15	0.102137	0.0314446	0.0011616	1.10753	1.04134	1.17794	1	10.4405	0.72932	0.00167037	0.00613277	0.789616
NAPRT_Q6XQN6_OID31114_v1_Neurology_II	13669_6_FGFR3_FGFR_3	34	0.0307088	0.0152347	0.04383	1.03119	1.00085	1.06244	1	27.6758	0.729405	0.00139285	0.00348393	0.691964
F9_P00740_OID20349_v1_Cardiometabolic	5005_4_MAPK12_MK12	6	0.120691	0.0558443	0.0306794	1.12828	1.0113	1.25878	1	2.77399	0.73478	-0.0123098	0.0102362	0.295456
F9_P00740_OID20349_v1_Cardiometabolic	13652_2_TOM1L1_TM1L1	6	0.341884	0.0556607	8.13e-10	1.4076	1.26211	1.56985	3.86e-06	2.76474	0.736201	-0.00772701	0.0101921	0.490583
F9_P00740_OID20349_v1_Cardiometabolic	19188_21_NAP1L4_NAP2L	6	0.137377	0.055474	0.0132704	1.14726	1.02906	1.27904	1	2.74596	0.739081	-0.00568458	0.00996292	0.598812
ZNF830_Q96NB3_OID31350_v1_Oncology_II	5316_54_F2_Prothrombin	6	0.138862	0.0685585	0.0428204	1.14897	1.0045	1.31421	1	2.71419	0.743948	0.0450935	0.0417653	0.341036
CHM_P24386_OID30972_v1_Neurology_II	14157_21_YWHAE_14_3_3E	3	0.29253	0.0902794	0.00119413	1.33981	1.12253	1.59916	1	0.589189	0.744834	-0.0047195	0.0418044	0.928432
LAT_O43561_OID20640_v1_Inflammation	9296_15_PTPRD_PTPRD	12	0.109677	0.0454198	0.0157466	1.11592	1.02087	1.21982	1	7.5662	0.751555	0.00984821	0.0115091	0.412202
DLG4_P78352_OID31071_v1_Neurology_II	9931_20_KRT1_Keratin_1	4	0.218037	0.0797924	0.00628448	1.24363	1.06358	1.45416	1	1.1987	0.753317	-0.0675219	0.0676456	0.423354
MED18_Q9BUE0_OID21236_v1_Oncology	17802_4_NANS_SIAS	4	0.162041	0.0805092	0.0441462	1.17591	1.00425	1.37691	1	1.19662	0.753814	0.0122859	0.0127878	0.438056
MRPL58_Q14197_OID31036_v1_Neurology_II	4145_58_NTF3_Neurotrophin_3	7	0.115717	0.0509993	0.0232689	1.12268	1.01588	1.2407	1	3.4003	0.757183	-0.00477334	0.0078606	0.570204
CLASP1_Q7Z460_OID31192_v1_Oncology_II	12458_79_CHP1_CHP1	7	-0.137363	0.0593669	0.0206789	0.871654	0.775907	0.979215	1	3.39773	0.757523	0.0462502	0.0341761	0.233927
GFAP_P14136_OID21247_v1_Oncology	10554_23_GLB1_BGAL	15	-0.0701458	0.0311753	0.0244461	0.932258	0.876999	0.990999	1	10.0334	0.759738	-0.00224543	0.00437337	0.616263
F9_P00740_OID20349_v1_Cardiometabolic	14009_65_TNFAIP3_TNFAIP3	6	0.127779	0.0556916	0.0217676	1.1363	1.0188	1.26736	1	2.60813	0.76013	-0.00535533	0.0101757	0.626521
RBP1_P09455_OID30913_v1_Neurology_II	16853_5_NRK1_NRK1	4	0.113073	0.0552067	0.0405433	1.11971	1.00488	1.24767	1	1.16884	0.760488	-0.00238278	0.0123723	0.865064
ENAH_Q8N8S7_OID20497_v1_Inflammation	12411_60_MAX_MAX	6	-0.126726	0.051135	0.0132022	0.880975	0.79696	0.973846	1	2.59823	0.761634	0.00448262	0.00964667	0.666328
CLASP1_Q7Z460_OID31192_v1_Oncology_II	13673_21_CCT7_TCPH	7	0.198237	0.0597391	0.000905432	1.21925	1.08453	1.37071	1	3.33115	0.766282	-0.00377052	0.0350466	0.918508
NPPC_P23582_OID20568_v1_Inflammation	11288_26_NT5C2_5NTC	7	0.176205	0.0739813	0.0172303	1.19268	1.03169	1.37879	1	3.27964	0.773019	0.0181428	0.0408126	0.675234
NAPRT_Q6XQN6_OID31114_v1_Neurology_II	11288_26_NT5C2_5NTC	34	0.0405607	0.015162	0.00746933	1.04139	1.0109	1.07281	1	26.6144	0.7763	-0.000632479	0.00346064	0.856136
NAPRT_Q6XQN6_OID31114_v1_Neurology_II	13578_98_ABLIM3_ABLM3	34	0.0618332	0.014818	3.01e-05	1.06378	1.03333	1.09513	0.142882	26.4709	0.782356	0.0022937	0.00340167	0.504972
IGFBP4_P22692_OID21158_v1_Neurology	19187_21_STAMBP_STABP	6	0.139662	0.0704949	0.0475731	1.14988	1.00149	1.32026	1	2.45671	0.783	-0.000448866	0.0264028	0.98725
F9_P00740_OID20349_v1_Cardiometabolic	17802_4_NANS_SIAS	6	0.110339	0.0557938	0.0479709	1.11666	1.00098	1.2457	1	2.43345	0.786483	-0.00420316	0.0102215	0.701996
ENAH_Q8N8S7_OID20497_v1_Inflammation	11288_26_NT5C2_5NTC	6	-0.151546	0.051439	0.00321765	0.859378	0.77696	0.950539	1	2.39296	0.792522	-0.0038695	0.00968744	0.709982
PACS2_Q86VP3_OID30186_v1_Cardiometabolic_II	14009_65_TNFAIP3_TNFAIP3	10	0.116209	0.0326822	0.000376947	1.12323	1.05354	1.19754	1	5.43042	0.795291	0.00380284	0.00657856	0.579124
HMBS_P08397_OID21385_v1_Oncology	5307_12_F9_Coagulation_Factor_IXab	15	0.101409	0.0315436	0.00130493	1.10673	1.04038	1.17731	1	9.53002	0.795675	0.00281619	0.00615024	0.654584
CLASP1_Q7Z460_OID31192_v1_Oncology_II	5005_4_MAPK12_MK12	7	0.177156	0.0614195	0.00392201	1.19382	1.05842	1.34654	1	3.06357	0.800827	0.0428292	0.0354834	0.281406
HMBS_P08397_OID21385_v1_Oncology	8250_2_PTPRJ_PTPRJ	15	0.0703401	0.0313208	0.0247171	1.07287	1.00899	1.1408	1	9.4394	0.801916	0.00435269	0.00609461	0.487738
NAPRT_Q6XQN6_OID31114_v1_Neurology_II	12956_40_KIAA1279_KBP	34	0.0419775	0.0153566	0.00626633	1.04287	1.01195	1.07474	1	25.9658	0.803072	0.000107381	0.0035205	0.975856
ENAH_Q8N8S7_OID20497_v1_Inflammation	12704_26_SH2D3C_SH2D3	6	-0.123644	0.0515794	0.0165231	0.883695	0.798724	0.977704	1	2.29396	0.807154	-0.00344474	0.00972037	0.740945
HMBS_P08397_OID21385_v1_Oncology	9115_78_ADAMDEC1_ADEC1	15	0.078843	0.0306175	0.0100212	1.08203	1.01901	1.14896	1	9.3124	0.810533	-0.00815609	0.00601067	0.197897
ACOX1_Q15067_OID20124_v1_Cardiometabolic	12395_86_DARS2_SYDM	3	0.1891	0.0825633	0.0219999	1.20816	1.02765	1.42038	1	0.408183	0.815388	0.0105392	0.0191502	0.679711
RABEPK_Q7Z6M1_OID21163_v1_Oncology	19228_11_BAG2_BAG_2	7	0.0858465	0.0413096	0.037698	1.08964	1.00489	1.18153	1	2.9454	0.815667	0.00941001	0.0144436	0.543477
NEDD4L_Q96PU5_OID30521_v1_Inflammation_II	12881_17_RDH16_RDH16	8	0.123995	0.0460647	0.00710744	1.13201	1.03428	1.23897	1	3.67546	0.816306	0.00638966	0.0101627	0.552691
RABEPK_Q7Z6M1_OID21163_v1_Oncology	7625_27_YWHAQ_14_3_3_protein_theta	7	0.0853682	0.0411091	0.0378362	1.08912	1.00481	1.1805	1	2.93586	0.816853	0.0169583	0.0144093	0.292206
ARHGAP1_Q07960_OID21202_v1_Oncology	6549_60_VSTM2L_VTM2L	11	0.174712	0.0394336	9.4e-06	1.1909	1.10233	1.2866	0.044651	5.88305	0.824991	0.00166261	0.00795604	0.839121
DCTN1_Q14203_OID21399_v1_Oncology	13652_2_TOM1L1_TM1L1	7	0.176508	0.0633899	0.00536139	1.19304	1.05365	1.35087	1	2.8594	0.826276	0.00272731	0.0107312	0.809501
CHM_P24386_OID30972_v1_Neurology_II	5316_54_F2_Prothrombin	3	0.184007	0.0913289	0.043928	1.20202	1.00502	1.43765	1	0.380906	0.826585	0.0193433	0.0422256	0.72653
DLG4_P78352_OID31071_v1_Neurology_II	17802_4_NANS_SIAS	4	0.249971	0.0803998	0.0018766	1.28399	1.09679	1.50314	1	0.889091	0.82806	-0.0103802	0.0682276	0.893037
NEDD4L_Q96PU5_OID30521_v1_Inflammation_II	12479_50_PRKAR1B_KAP1	8	0.112946	0.0451071	0.0122811	1.11957	1.02484	1.22306	1	3.53858	0.831122	0.0024214	0.0100096	0.816907
RABEPK_Q7Z6M1_OID21163_v1_Oncology	19188_21_NAP1L4_NAP2L	7	0.0836635	0.0415391	0.0440002	1.08726	1.00225	1.17949	1	2.80914	0.832392	0.0118708	0.0145441	0.451506
ENAH_Q8N8S7_OID20497_v1_Inflammation	10781_19_CLEC4G_CLC4G	6	-0.174796	0.0522124	0.000814578	0.839628	0.757954	0.930103	1	2.09071	0.836456	0.00203714	0.00983015	0.84595
CHM_P24386_OID30972_v1_Neurology_II	9931_20_KRT1_Keratin_1	3	0.25056	0.0926559	0.0068468	1.28475	1.07139	1.54059	1	0.356059	0.836918	0.0189844	0.0428819	0.73467
MRPL58_Q14197_OID31036_v1_Neurology_II	19376_74_NNMT_NNMT	7	0.201576	0.0510616	7.89e-05	1.22333	1.10682	1.3521	0.374805	2.7684	0.837302	0.0115162	0.00787163	0.20333
RABEPK_Q7Z6M1_OID21163_v1_Oncology	9100_32_C5orf46_CE046	7	0.09434	0.0422229	0.0254612	1.09893	1.01165	1.19375	1	2.73584	0.841196	0.0103308	0.0147917	0.516057
RABEPK_Q7Z6M1_OID21163_v1_Oncology	18322_15_JMJD6_JMJD6	7	0.0821122	0.0411063	0.0457648	1.08558	1.00155	1.17666	1	2.69181	0.846414	0.00495266	0.0144273	0.745348
CLASP1_Q7Z460_OID31192_v1_Oncology_II	19622_7_INHBA_Activin_A	7	-0.178637	0.0612663	0.00354844	0.83641	0.741768	0.943127	1	2.65463	0.850776	0.00551076	0.0352681	0.881946
KIR3DL2_P43630_OID31191_v1_Oncology_II	9115_78_ADAMDEC1_ADEC1	8	-0.0758488	0.0343363	0.0271747	0.926956	0.866626	0.991487	1	3.33749	0.852127	-0.00188671	0.00683212	0.791696
CLASP1_Q7Z460_OID31192_v1_Oncology_II	13669_6_FGFR3_FGFR_3	7	-0.241331	0.0613307	8.32e-05	0.785582	0.696604	0.885926	0.395341	2.6047	0.856571	-0.0314163	0.0352296	0.413374
CHM_P24386_OID30972_v1_Neurology_II	14009_65_TNFAIP3_TNFAIP3	3	0.314393	0.0940344	0.000827619	1.36943	1.13893	1.64658	1	0.307701	0.8574	-0.0134005	0.0435564	0.809989
F9_P00740_OID20349_v1_Cardiometabolic	5001_6_SCGB2A1_Mammaglobin_2	6	0.202041	0.0554761	0.000270573	1.2239	1.0978	1.36448	0.642611	1.91862	0.860287	-0.00830306	0.0101339	0.458605
CHM_P24386_OID30972_v1_Neurology_II	16853_5_NRK1_NRK1	3	0.218714	0.0928707	0.0185207	1.24448	1.03737	1.49293	1	0.300487	0.860498	0.0226405	0.0429723	0.691299
CLASP1_Q7Z460_OID31192_v1_Oncology_II	12704_26_SH2D3C_SH2D3	7	-0.319359	0.0611685	1.78e-07	0.726615	0.64452	0.819166	0.000845444	2.55419	0.862355	-0.000482434	0.0351177	0.989571
LAT_O43561_OID20640_v1_Inflammation	18839_24_TG_Thyroglobulin	12	0.0985224	0.043824	0.0245674	1.10354	1.01271	1.20252	1	6.16085	0.862419	-0.000849541	0.0111037	0.940523
F9_P00740_OID20349_v1_Cardiometabolic	5018_68_PRDX6_Peroxiredoxin_6	6	0.118582	0.0558739	0.0338114	1.1259	1.00911	1.2562	1	1.88262	0.865137	-0.00497262	0.0102939	0.6543
F9_P00740_OID20349_v1_Cardiometabolic	8274_64_STX7_Syntaxin_7	6	0.113134	0.0550061	0.0397102	1.11978	1.00534	1.24726	1	1.8754	0.866103	0.000840003	0.0101038	0.937736
GTF2IRD1_Q9UHL9_OID31264_v1_Oncology_II	17343_6_SNPH_SNPH	7	0.134223	0.0419411	0.00137295	1.14365	1.0534	1.24163	1	2.50329	0.868099	0.00128233	0.0248464	0.960837
NAPRT_Q6XQN6_OID31114_v1_Neurology_II	12411_60_MAX_MAX	34	0.0449228	0.0151809	0.00308476	1.04595	1.01528	1.07754	1	24.1718	0.868232	0.000372476	0.00346882	0.915159
UNC79_Q9P2D8_OID31181_v1_Oncology_II	8250_2_PTPRJ_PTPRJ	5	-0.16911	0.0448354	0.000162081	0.844416	0.773378	0.92198	0.769883	1.25671	0.868676	-0.00671122	0.0107019	0.575071
NAPRT_Q6XQN6_OID31114_v1_Neurology_II	9931_20_KRT1_Keratin_1	34	0.0297797	0.0150809	0.0483068	1.03023	1.00022	1.06113	1	23.998	0.873792	-0.000776419	0.00345435	0.82359
F9_P00740_OID20349_v1_Cardiometabolic	17158_17_UBE2G1_UB2G1	6	0.162189	0.0550214	0.00320096	1.17608	1.05585	1.31001	1	1.7894	0.877449	0.0016524	0.0099937	0.876693
NAPRT_Q6XQN6_OID31114_v1_Neurology_II	10075_75_ACBD6_ACBD6	34	0.0393907	0.0154764	0.0109213	1.04018	1.0091	1.07221	1	23.8645	0.877968	0.000957807	0.00353271	0.788036
HMBS_P08397_OID21385_v1_Oncology	3866_7_SBDS_SBDS	15	-0.0659915	0.0315932	0.036727	0.936139	0.879929	0.99594	1	8.20279	0.878496	-0.00841686	0.00617341	0.195901
RABEPK_Q7Z6M1_OID21163_v1_Oncology	10075_75_ACBD6_ACBD6	7	0.0830327	0.0421081	0.0486217	1.08658	1.0005	1.18006	1	2.38631	0.880968	0.0153335	0.0147297	0.345575
RABEPK_Q7Z6M1_OID21163_v1_Oncology	12956_40_KIAA1279_KBP	7	0.084266	0.0417283	0.0434461	1.08792	1.00248	1.18064	1	2.36179	0.883603	0.0110111	0.0145851	0.484298
F9_P00740_OID20349_v1_Cardiometabolic	14203_3_ANXA7_ANXA7	6	0.120568	0.056546	0.0329896	1.12814	1.00979	1.26036	1	1.73573	0.884368	0.00161978	0.0105049	0.884924
GTF2IRD1_Q9UHL9_OID31264_v1_Oncology_II	6549_60_VSTM2L_VTM2L	7	0.196902	0.0414641	2.05e-06	1.21763	1.12258	1.32071	0.00972262	2.35271	0.884574	0.00969154	0.0247876	0.711914
F9_P00740_OID20349_v1_Cardiometabolic	18244_1_ANXA7_ANXA7	6	0.115321	0.0562669	0.0404095	1.12223	1.00505	1.25308	1	1.73155	0.884902	0.00145155	0.0102363	0.894089
F9_P00740_OID20349_v1_Cardiometabolic	12956_40_KIAA1279_KBP	6	0.143372	0.0581549	0.0136884	1.15416	1.02982	1.2935	1	1.70463	0.888316	-0.00777021	0.0105461	0.502132
CLASP1_Q7Z460_OID31192_v1_Oncology_II	3866_7_SBDS_SBDS	7	0.223389	0.0624261	0.000345632	1.25031	1.10631	1.41304	1	2.28864	0.891332	0.0457609	0.035818	0.257495
HMBS_P08397_OID21385_v1_Oncology	14203_3_ANXA7_ANXA7	15	-0.0614101	0.03123	0.0492545	0.940437	0.884599	0.999801	1	7.86386	0.896297	-0.00866385	0.0060568	0.176187
CHM_P24386_OID30972_v1_Neurology_II	17802_4_NANS_SIAS	3	0.301831	0.0936568	0.00126973	1.35233	1.12554	1.62482	1	0.218716	0.89641	-0.0181227	0.0433169	0.747742
GTF2IRD1_Q9UHL9_OID31264_v1_Oncology_II	2578_67_CCL2_MCP_1	7	0.112432	0.0418237	0.00718303	1.119	1.03093	1.21459	1	2.13297	0.907072	0.000337985	0.0242875	0.989435
ENAH_Q8N8S7_OID20497_v1_Inflammation	14132_21_HHLA2_HHLA2	6	-0.103699	0.0504536	0.0398473	0.901497	0.816615	0.995202	1	1.50332	0.912686	0.00655652	0.00951429	0.528637
UNC79_Q9P2D8_OID31181_v1_Oncology_II	18839_24_TG_Thyroglobulin	5	-0.0921258	0.0441292	0.0368306	0.91199	0.836424	0.994383	1	0.950571	0.917196	0.0061795	0.010724	0.604848
RPE_Q96AT9_OID31324_v1_Oncology_II	13399_33_RELL1_RELL1	8	0.156223	0.0648719	0.0160322	1.16909	1.0295	1.3276	1	2.61795	0.917957	0.0101934	0.0171944	0.574941
CLASP1_Q7Z460_OID31192_v1_Oncology_II	5018_68_PRDX6_Peroxiredoxin_6	7	0.151619	0.0610168	0.0129599	1.16372	1.03254	1.31155	1	2.0174	0.918091	0.0219348	0.0350511	0.558902
F9_P00740_OID20349_v1_Cardiometabolic	5340_24_CASP10_Caspase_10	6	0.250189	0.0546165	4.63e-06	1.28427	1.15389	1.42937	0.0219993	1.43919	0.919979	-0.00816053	0.00998269	0.459555
AARSD1_Q9BTE6_OID21311_v1_Oncology	13669_6_FGFR3_FGFR_3	9	-0.106913	0.044278	0.0157533	0.898604	0.823907	0.980073	1	3.19406	0.921596	-0.00218328	0.00975442	0.829286
DCTN1_Q14203_OID21399_v1_Oncology	12704_26_SH2D3C_SH2D3	7	0.137482	0.0633141	0.0298987	1.14738	1.01348	1.29898	1	1.9672	0.922691	0.0106986	0.0107249	0.364297
TK1_P04183_OID31294_v1_Oncology_II	19622_7_INHBA_Activin_A	5	-0.173769	0.0673729	0.00990254	0.840491	0.736519	0.95914	1	0.856882	0.930664	-0.00375763	0.00915905	0.709152
MRPL58_Q14197_OID31036_v1_Neurology_II	13399_33_RELL1_RELL1	7	0.146191	0.0511342	0.0042502	1.15742	1.04704	1.27943	1	1.87556	0.93078	0.00366292	0.00789608	0.662221
GTF2IRD1_Q9UHL9_OID31264_v1_Oncology_II	5005_4_MAPK12_MK12	7	0.10097	0.0422446	0.0168426	1.10624	1.01834	1.20174	1	1.87461	0.930862	-0.00686404	0.0255454	0.798895
F9_P00740_OID20349_v1_Cardiometabolic	7625_27_YWHAQ_14_3_3_protein_theta	6	0.134868	0.0547976	0.0138471	1.14439	1.02785	1.27414	1	1.30466	0.934451	0.00364532	0.0100512	0.735199
RABEPK_Q7Z6M1_OID21163_v1_Oncology	5005_4_MAPK12_MK12	7	0.0924368	0.0417204	0.0267171	1.09684	1.01072	1.1903	1	1.81973	0.935509	0.0135331	0.0145655	0.395471
RABEPK_Q7Z6M1_OID21163_v1_Oncology	6925_26_SNX8_SNX8	7	0.12477	0.0420365	0.00299608	1.13289	1.04329	1.23018	1	1.77358	0.9393	0.00943184	0.0147103	0.549642
ACOX1_Q15067_OID20124_v1_Cardiometabolic	9296_15_PTPRD_PTPRD	3	0.222549	0.0871845	0.0106916	1.24926	1.05303	1.48206	1	0.121528	0.941045	0.00568272	0.0202029	0.82544
F9_P00740_OID20349_v1_Cardiometabolic	11288_26_NT5C2_5NTC	6	0.139316	0.0552715	0.0117165	1.14949	1.03147	1.28101	1	1.23401	0.941573	-0.00447378	0.0100919	0.680466
NAPRT_Q6XQN6_OID31114_v1_Neurology_II	18244_1_ANXA7_ANXA7	34	0.0301883	0.0152541	0.0478132	1.03065	1.00029	1.06193	1	21.1933	0.944118	1.45e-06	0.0035062	0.999674
KIR3DL2_P43630_OID31191_v1_Oncology_II	7251_64_C1QTNF3_C1QT3	8	-0.0714739	0.0347681	0.0398082	0.931021	0.869689	0.996677	1	2.22698	0.946217	-2.80664e-05	0.00690633	0.996889
CHM_P24386_OID30972_v1_Neurology_II	13673_21_CCT7_TCPH	3	0.300741	0.0936719	0.00132469	1.35086	1.12428	1.6231	1	0.110457	0.946269	-0.0138832	0.0433811	0.80282
HMBS_P08397_OID21385_v1_Oncology	18244_1_ANXA7_ANXA7	15	-0.0612931	0.0310945	0.0487027	0.940548	0.884937	0.999652	1	6.65069	0.94734	-0.00851424	0.00605846	0.183363
GTF2IRD1_Q9UHL9_OID31264_v1_Oncology_II	19228_11_BAG2_BAG_2	7	0.100112	0.0423333	0.0180375	1.10529	1.01729	1.20092	1	1.63932	0.949709	0.00366771	0.025281	0.890316
RBP1_P09455_OID30913_v1_Neurology_II	2615_60_EFNA5_Ephrin_A5	4	0.116344	0.0557388	0.036861	1.12338	1.00712	1.25306	1	0.347691	0.950823	-0.00637225	0.0125749	0.66268
GTF2IRD1_Q9UHL9_OID31264_v1_Oncology_II	8261_51_STOM_STOM	7	0.0917488	0.0420611	0.0291597	1.09609	1.00935	1.19028	1	1.56174	0.955288	-0.0176455	0.0250225	0.512182
RABEPK_Q7Z6M1_OID21163_v1_Oncology	14203_3_ANXA7_ANXA7	7	0.0889453	0.0415226	0.0321859	1.09302	1.00759	1.1857	1	1.53907	0.956857	0.0108594	0.0145683	0.48956
CLASP1_Q7Z460_OID31192_v1_Oncology_II	12621_55_PPP2R1A_PP2AAA	7	0.18086	0.0609644	0.00301063	1.19825	1.06329	1.35033	1	1.48708	0.960348	0.0174535	0.0350134	0.639295
GTF2IRD1_Q9UHL9_OID31264_v1_Oncology_II	8065_245_PATE4_PATE4	7	0.137091	0.0414896	0.000952405	1.14693	1.05736	1.2441	1	1.38555	0.966732	0.00667611	0.0247186	0.797888
GTF2IRD1_Q9UHL9_OID31264_v1_Oncology_II	16853_5_NRK1_NRK1	7	0.177131	0.0420834	2.56e-05	1.19379	1.09927	1.29643	0.121814	1.36832	0.967757	-0.00500013	0.0251399	0.850182
RABEPK_Q7Z6M1_OID21163_v1_Oncology	17802_4_NANS_SIAS	7	0.100312	0.0414722	0.0155729	1.10552	1.01921	1.19913	1	1.29063	0.972172	0.0029314	0.0144968	0.847723
RABEPK_Q7Z6M1_OID21163_v1_Oncology	19282_3_RAB13_RAB13	7	0.0878638	0.0411495	0.0327421	1.09184	1.00724	1.18355	1	1.25967	0.973835	0.00171651	0.0143998	0.909755
CLASP1_Q7Z460_OID31192_v1_Oncology_II	9100_32_C5orf46_CE046	7	0.184289	0.0621074	0.00300463	1.20236	1.06456	1.35801	1	1.25732	0.973959	0.00511031	0.035637	0.891575
NAPRT_Q6XQN6_OID31114_v1_Neurology_II	16853_5_NRK1_NRK1	34	0.0448977	0.0150364	0.00282715	1.04592	1.01555	1.0772	1	19.0758	0.974695	0.00249692	0.00344727	0.474132
ARHGAP1_Q07960_OID21202_v1_Oncology	4145_58_NTF3_Neurotrophin_3	11	0.0893904	0.040025	0.025525	1.09351	1.011	1.18275	1	3.25337	0.974817	-0.00419152	0.00807403	0.616189
AARSD1_Q9BTE6_OID21311_v1_Oncology	18839_24_TG_Thyroglobulin	9	-0.100517	0.0439455	0.0221783	0.90437	0.829734	0.98572	1	2.13485	0.976596	0.000732241	0.00969998	0.941938
GTF2IRD1_Q9UHL9_OID31264_v1_Oncology_II	10001_7_RAF1_c_Raf	7	0.106574	0.0423306	0.0118137	1.11246	1.02389	1.2087	1	1.20359	0.976707	0.0140843	0.0253466	0.602383
TMPRSS11D_O60235_OID31103_v1_Neurology_II	4876_32_F9_Coagulation_Factor_IX	11	-0.0994455	0.0330932	0.00265567	0.905339	0.848481	0.966008	1	3.14283	0.97786	-0.00536102	0.00664929	0.440879
KIR3DL2_P43630_OID31191_v1_Oncology_II	4703_87_LTA_TNF_b	8	-0.0702221	0.0339725	0.0387315	0.932187	0.872138	0.996371	1	1.58699	0.979144	-0.00064079	0.00675503	0.927514
CLASP1_Q7Z460_OID31192_v1_Oncology_II	6925_26_SNX8_SNX8	7	0.15588	0.0619439	0.0118539	1.16869	1.03507	1.31955	1	1.11392	0.980923	0.0188852	0.0355332	0.617841
DLG4_P78352_OID31071_v1_Neurology_II	8469_41_IGFBP2_IGFBP_2	4	-0.164838	0.0822309	0.045009	0.848031	0.721798	0.996342	1	0.165622	0.982938	-0.0282513	0.0700112	0.725616
UBAC1_Q9BSL1_OID21336_v1_Oncology	12704_26_SH2D3C_SH2D3	5	0.148839	0.071305	0.0368559	1.16049	1.00912	1.33455	1	0.385651	0.983635	-0.00642563	0.0111407	0.604525
ENAH_Q8N8S7_OID20497_v1_Inflammation	12392_30_ARL1_ARL1	6	-0.125186	0.0515977	0.0152585	0.882333	0.797465	0.976233	1	0.67135	0.984504	-0.00447933	0.00971988	0.668855
TMPRSS11D_O60235_OID31103_v1_Neurology_II	5307_12_F9_Coagulation_Factor_IXab	11	-0.0869521	0.0331203	0.00865629	0.916721	0.859102	0.978205	1	2.70231	0.987588	-0.0057448	0.00664778	0.409936
KIR3DL2_P43630_OID31191_v1_Oncology_II	7202_107_SEMA6C_SEMA6C	8	-0.0881518	0.0342818	0.0101292	0.915622	0.85612	0.979259	1	1.28446	0.988851	0.00554948	0.00685253	0.448948
KIR3DL2_P43630_OID31191_v1_Oncology_II	14157_21_YWHAE_14_3_3E	8	-0.0821563	0.0334062	0.0139203	0.921128	0.862748	0.983458	1	1.24305	0.989902	-0.00475632	0.00664327	0.500917
PACS2_Q86VP3_OID30186_v1_Cardiometabolic_II	18839_24_TG_Thyroglobulin	10	0.0648431	0.0323801	0.0452245	1.06699	1.00138	1.1369	1	2.09212	0.989926	-0.00238453	0.00650063	0.723269
CLASP1_Q7Z460_OID31192_v1_Oncology_II	7202_107_SEMA6C_SEMA6C	7	-0.225487	0.0604017	0.000189123	0.798128	0.709018	0.898436	0.898333	0.850151	0.990661	0.0198137	0.0347119	0.592829
GTF2IRD1_Q9UHL9_OID31264_v1_Oncology_II	4703_87_LTA_TNF_b	7	0.125337	0.0417903	0.00270712	1.13353	1.04438	1.23028	1	0.758416	0.993143	-0.00917422	0.0249593	0.728242
RGS10_O43665_OID30999_v1_Neurology_II	12395_86_DARS2_SYDM	4	0.235916	0.0816566	0.00386314	1.26607	1.07882	1.48581	1	0.0418358	0.997753	0.00056463	0.0339999	0.988258
