# Supplementary material for: Systematic elucidation of the cross-omics regulatory network in chronic rhinosinusitis: the LAT-IL23R metabolic axis
Source: Braz J Otorhinolaryngol. 2026 Apr 22;92(4):101819. doi: 10.1016/j.bjorl.2026.101819 (PMC13126341; doi:10.1016/j.bjorl.2026.101819)
Supplement: Supplementary file 5 [file mmc5.xlsx]

## Sheet: Sheet1
Table S5 Mediation Statistics for All Tested Axes: Protein-Protein and Protein-Metabolite Pathways in Chronic Rhinosinusitis
id2	id	nsnp.x	method.x	β.x	se.x	or.x	or_lci95.x	or_uci95.x	pvalue.x	nsnp.y	method.y	β.y	se.y	or.y	or_lci95.y	or_uci95.y	pvalue.y	nsnp	method	β	se	or	or_lci95	or_uci95	pvalue	β_all	β1	β2	β12	β_dir	Z	P	lci	uci	β12_p	lci_p	uci_p
19187_21_STAMBP_STABP	CDK5RAP3_Q96JB5_OID30985_v1_Neurology_II	7	Inverse variance weighted	-0.195474	0.0714191	0.822445	0.715012	0.946019	0.00620021	8	Inverse variance weighted	0.436718	0.072117	0.436718	0.072117	1.78259	1.4e-09	5	Inverse variance weighted	-0.285036	0.0509558040388964	0.751987	0.570934	0.990456	0.0425356	-0.195474	0.436718	-0.285036	-0.12448	-0.0709939	-2.44291	0.014569462404867	-0.224354	-0.024607	0.63681188736131	1.14774043884729	0.12588333587533
12479_50_PRKAR1B_KAP1	VCPKMT_Q9H867_OID31179_v1_Oncology_II	7	Inverse variance weighted	-0.133748	0.0620307	0.87481	0.774662	0.987906	0.031071	8	Inverse variance weighted	0.205229	0.0641508	0.205229	0.0641508	1.39231	0.00137826	6	Inverse variance weighted	-0.346907	0.0420174880830624	0.706871	0.564199	0.885622	0.0025611	-0.133748	0.205229	-0.346907	-0.0711953	-0.0625529	-1.69442	0.0901853133798895	-0.15355	0.0111589628127521	0.53230841241531	1.14804941975164	-0.0834326
12479_50_PRKAR1B_KAP1	NUMB_P49757_OID30568_v1_Inflammation_II	10	Inverse variance weighted	-0.122644	0.0622565	0.884579	0.782966	0.999379	0.0488411	8	Inverse variance weighted	0.186804	0.052198	0.186804	0.052198	1.33524	0.000345232	6	Inverse variance weighted	-0.346907	0.041075710605919	0.706871	0.564199	0.885622	0.0025611	-0.122644	0.186804	-0.346907	-0.0648035	-0.0578403	-1.57766	0.114643678732798	-0.145312	0.015704876190119	0.528387936810176	1.18482860229401	-0.128053
19228_11_BAG2_BAG_2	LAT_O43561_OID20640_v1_Inflammation	13	Inverse variance weighted	0.131295	0.0659364	1.1403	1.00206	1.29762	0.0464546	12	Inverse variance weighted	0.211644	0.0499026	0.211644	0.0499026	1.36268	2.22e-05	5	Inverse variance weighted	0.32298	0.0451186601015488	1.38124	1.05843	1.8025	0.0174014	0.131295	0.211644	0.32298	0.0683569198254303	0.0629381781745697	1.51504764706175	0.129760338243775	-0.0200757	0.156789493624466	0.520635734819516	-0.152905	1.19417629456711
13992_12_NSF_NSF	ARHGAP1_Q07960_OID21202_v1_Oncology	13	Inverse variance weighted	0.113003	0.0451422	1.11964	1.02483	1.22321	0.0123051	11	Inverse variance weighted	0.14052	0.0486437	0.14052	0.0486437	1.266	0.0038676	7	Inverse variance weighted	0.395868	0.0329106877391543	1.48567	1.26678	1.74239	1.13e-06	0.113003	0.14052	0.395868	0.0556273997648942	0.0573758662351058	1.69025333672117	0.0909794982591974	-0.00887755	0.120132347733637	0.49226364629934	-0.0785601	1.06308739548852
12395_86_DARS2_SYDM	NUMB_P49757_OID30568_v1_Inflammation_II	10	Inverse variance weighted	-0.122644	0.0622565	0.884579	0.782966	0.999379	0.0488411	8	Inverse variance weighted	0.235996	0.0619876	0.235996	0.0619876	1.42974	0.00014058	3	Inverse variance weighted	-0.242956	0.0244742754362342	0.784306	0.669486	0.918818	0.00262641	-0.122644	0.235996	-0.242956	-0.0573367	-0.0653071	-2.34273	0.0191430543583404	-0.105306	-0.00936712	0.467505839922634	0.858635035683428	0.0763766441618407
19187_21_STAMBP_STABP	CHM_P24386_OID30972_v1_Neurology_II	4	Inverse variance weighted	-0.385028	0.112587	0.680432	0.545694	0.848438	0.000626596	3	Inverse variance weighted	0.539169	0.108574	0.539169	0.108574	2.12118	6.84e-07	5	Inverse variance weighted	-0.285036	0.0709328854729911	0.751987	0.570934	0.990456	0.0425356	-0.385028	0.539169	-0.285036	-0.153683	-0.231345	-2.16659	0.0302659931684197	-0.292711	-0.0146542	0.399147066824023	0.760234121067452	0.0380600125805935
19187_21_STAMBP_STABP	DLG4_P78352_OID31071_v1_Neurology_II	3	Inverse variance weighted	-0.326169	0.114384	0.721683	0.576741	0.90305	0.00435091	4	Inverse variance weighted	0.436881	0.118079	0.436881	0.118079	1.95095	0.000215672	5	Inverse variance weighted	-0.285036	0.0653124478822683	0.751987	0.570934	0.990456	0.0425356	-0.326169	0.436881	-0.285036	-0.124527	-0.201643	-1.90663	0.05656836997276	-0.252539	0.00348565103252252	0.381785569417741	0.774257768802632	-0.0106866
17345_12_ZADH2_ZADH2	NUMB_P49757_OID30568_v1_Inflammation_II	10	Inverse variance weighted	-0.122644	0.0622565	0.884579	0.782966	0.999379	0.0488411	8	Inverse variance weighted	0.205351	0.0559315	0.205351	0.0559315	1.37023	0.000241155	4	Inverse variance weighted	-0.227348	0.02247172667027	0.796643	0.674446	0.94098	0.00744945	-0.122644	0.205351	-0.227348	-0.0466863	-0.0759575	-2.07756	0.0377502409365814	-0.0907309	-0.00264169	0.380665549118133	0.739791538477819	0.0215395597584477
13992_12_NSF_NSF	LAT_O43561_OID20640_v1_Inflammation	13	Inverse variance weighted	0.131295	0.0659364	1.1403	1.00206	1.29762	0.0464546	12	Inverse variance weighted	0.125715	0.0438108	0.125715	0.0438108	1.23563	0.00411132	7	Inverse variance weighted	0.395868	0.0326607490411482	1.48567	1.26678	1.74239	1.13e-06	0.131295	0.125715	0.395868	0.0497663338949145	0.0815287641050856	1.52373522824646	0.127574865534995	-0.0142487	0.113781402015565	0.37904182755486	-0.108524	0.866608150256798
6549_60_VSTM2L_VTM2L	GTF2IRD1_Q9UHL9_OID31264_v1_Oncology_II	7	Inverse variance weighted	-0.139758	0.0547441	0.869568	0.781096	0.968061	0.0106819	7	Inverse variance weighted	0.196902	0.0414641	0.196902	0.0414641	1.32071	2.05e-06	6	Inverse variance weighted	-0.257971	0.0263968496405465	0.772618	0.638462	0.934963	0.00802317	-0.139758	0.196902	-0.257971	-0.0507952	-0.0889631	-1.92429	0.0543184149817302	-0.102533	0.000942667667239008	0.363450230439268	0.733645449906688	-0.00674499
13992_12_NSF_NSF	ACOX1_Q15067_OID20124_v1_Cardiometabolic	3	Inverse variance weighted	0.246487	0.110781	1.27952	1.02979	1.58982	0.0260819	3	Inverse variance weighted	0.225776	0.0913529	0.225776	0.0913529	1.49904	0.0134559	7	Inverse variance weighted	0.395868	0.0382333892124133	1.48567	1.26678	1.74239	1.13e-06	0.246487	0.225776	0.395868	0.0893773110822131	0.157109730917787	2.33767690815113	0.0194040149482938	0.014439868225883	0.164314753938543	0.362604501871596	0.0585826666940286	0.666626337049163
12479_50_PRKAR1B_KAP1	RPE_Q96AT9_OID31324_v1_Oncology_II	6	Inverse variance weighted	-0.18693	0.0812808	0.829502	0.707342	0.972758	0.0214591	8	Inverse variance weighted	0.194764	0.0851158	0.194764	0.0851158	1.43561	0.0221244	6	Inverse variance weighted	-0.346907	0.0432082201639968	0.706871	0.564199	0.885622	0.0025611	-0.18693	0.194764	-0.346907	-0.067565	-0.119365	-1.56371	0.11788634167557	-0.152253	0.0171231057367478	0.361444973612759	0.814491515660372	-0.0916016
12395_86_DARS2_SYDM	NEDD4L_Q96PU5_OID30521_v1_Inflammation_II	8	Inverse variance weighted	-0.122354	0.0591621	0.884835	0.787957	0.993624	0.0386292	8	Inverse variance weighted	0.171743	0.0493422	0.171743	0.0493422	1.30794	0.000500204	3	Inverse variance weighted	-0.242956	0.0213728702873598	0.784306	0.669486	0.918818	0.00262641	-0.122354	0.171743	-0.242956	-0.041726	-0.0806281	-1.95229	0.0509038842548955	-0.0836168	0.000164802881427527	0.341026650514409	0.683400234447505	-0.00134693
4703_87_LTA_TNF_b	F9_P00740_OID20349_v1_Cardiometabolic	5	Inverse variance weighted	-0.153969	0.070834	0.857299	0.746169	0.98498	0.0297311	6	Inverse variance weighted	0.179962	0.0720899	0.179962	0.0720899	1.37886	0.0125476	3	Inverse variance weighted	-0.289985	0.0366133147069355	0.748274	0.593691	0.943109	0.0140452	-0.153969	0.179962	-0.289985	-0.0521864	-0.101782	-1.42534	0.154058957688498	-0.123949	0.0195756767246537	0.338941779628369	0.805024196488612	-0.127141
8261_51_STOM_STOM	ARHGAP1_Q07960_OID21202_v1_Oncology	13	Inverse variance weighted	0.113003	0.0451422	1.11964	1.02483	1.22321	0.0123051	11	Inverse variance weighted	0.156241	0.0422321	0.156241	0.0422321	1.27	0.000215965	7	Inverse variance weighted	0.241874	0.0170286642388055	1.27363	1.1215	1.44641	0.000194004	0.113003	0.156241	0.241874	0.0377905049667546	0.0752127610332454	2.21923	0.0264711512512815	0.00441432305869584	0.0711666868748133	0.334419581879647	0.0390636767851988	0.629775486974096
12479_50_PRKAR1B_KAP1	NEDD4L_Q96PU5_OID30521_v1_Inflammation_II	8	Inverse variance weighted	-0.122354	0.0591621	0.884835	0.787957	0.993624	0.0386292	8	Inverse variance weighted	0.112946	0.0451071	0.112946	0.0451071	1.22306	0.0122811	6	Inverse variance weighted	-0.346907	0.0402255146155153	0.706871	0.564199	0.885622	0.0025611	-0.122354	0.112946	-0.346907	-0.0391819	-0.0831723	-0.974055	0.330029153972137	-0.118024	0.0396601387428543	0.32023329642399	0.964608778953919	-0.324142
12395_86_DARS2_SYDM	CHM_P24386_OID30972_v1_Neurology_II	4	Inverse variance weighted	-0.385028	0.112587	0.680432	0.545694	0.848438	0.000626596	3	Inverse variance weighted	0.493184	0.146931	0.493184	0.146931	2.18402	0.000789151	3	Inverse variance weighted	-0.242956	0.0750732884515701	0.784306	0.669486	0.918818	0.00262641	-0.385028	0.493184	-0.242956	-0.119822	-0.265205	-1.59607	0.110473288103338	-0.266966	0.0273214630235226	0.311204196944482	0.693368159380023	-0.0709598
12479_50_PRKAR1B_KAP1	MRPL58_Q14197_OID31036_v1_Neurology_II	7	Inverse variance weighted	-0.201941	0.0894902	0.817143	0.685682	0.973809	0.0240351	7	Inverse variance weighted	0.17791	0.0609174	0.17791	0.0609174	1.34623	0.00349455	6	Inverse variance weighted	-0.346907	0.0413472462096217	0.706871	0.564199	0.885622	0.0025611	-0.201941	0.17791	-0.346907	-0.0617182	-0.140222	-1.49268	0.13552082253025	-0.142759	0.0193223716477733	0.30562566875153	0.706934779306111	-0.0956834
14203_3_ANXA7_ANXA7	CHM_P24386_OID30972_v1_Neurology_II	4	Inverse variance weighted	-0.385028	0.112587	0.680432	0.545694	0.848438	0.000626596	3	Inverse variance weighted	0.618786	0.142678	0.618786	0.142678	2.45576	1.44e-05	4	Inverse variance weighted	-0.187584	0.0899422168293796	0.82896	0.692788	0.991897	0.0404754	-0.385028	0.618786	-0.187584	-0.116074	-0.268953	-1.29054	0.196862225903429	-0.292361	0.060212455419004	0.301470106490802	0.759325019772324	-0.156385
10554_23_GLB1_BGAL	NEDD4L_Q96PU5_OID30521_v1_Inflammation_II	8	Inverse variance weighted	-0.122354	0.0591621	0.884835	0.787957	0.993624	0.0386292	8	Inverse variance weighted	0.129305	0.0441398	0.129305	0.0441398	1.24088	0.00339581	5	Inverse variance weighted	-0.277032	0.0354443679658016	0.75803	0.591835	0.970896	0.0282423	-0.122354	0.129305	-0.277032	-0.0358215	-0.0865326	-1.01064	0.312188280920754	-0.105292	0.0336494294296573	0.292769263798875	0.860555205861687	-0.275017
11258_41_MADCAM1_MAdCAM_1	ENAH_Q8N8S7_OID20497_v1_Inflammation	6	Inverse variance weighted	-0.133531	0.0640508	0.875001	0.771769	0.992041	0.037091	6	Inverse variance weighted	-0.141673	0.0514239	-0.141673	0.0514239	0.959942	0.00586914	3	Inverse variance weighted	0.273479	0.0312525771023202	1.31453	1.05724	1.63443	0.0138588	-0.133531	-0.141673	0.273479	-0.0387446	-0.0947861	-1.23972	0.21507727037303	-0.0999996	0.0225104620828182	0.290154983329929	0.748888932461477	-0.168579
18244_1_ANXA7_ANXA7	CHM_P24386_OID30972_v1_Neurology_II	4	Inverse variance weighted	-0.385028	0.112587	0.680432	0.545694	0.848438	0.000626596	3	Inverse variance weighted	0.592678	0.144958	0.592678	0.144958	2.40319	4.34e-05	4	Inverse variance weighted	-0.184014	0.0875002843412881	0.831924	0.697196	0.992687	0.0412081	-0.385028	0.592678	-0.184014	-0.109061	-0.275966	-1.24641	0.212613437453726	-0.280562	0.062439214779249	0.283255961929381	0.728680107691626	-0.162168
10554_23_GLB1_BGAL	UBAC1_Q9BSL1_OID21336_v1_Oncology	6	Inverse variance weighted	-0.161856	0.0749225	0.850564	0.734398	0.985104	0.0307488	5	Inverse variance weighted	0.161897	0.0724861	0.161897	0.0724861	1.35523	0.0255168	5	Inverse variance weighted	-0.277032	0.0368977566001791	0.75803	0.591835	0.970896	0.0282423	-0.161856	0.161897	-0.277032	-0.0448506	-0.117005	-1.21554	0.224161205049114	-0.11717	0.0274690009431532	0.277102200791503	0.723917187512746	-0.169713
8469_41_IGFBP2_IGFBP_2	IGFBP4_P22692_OID21158_v1_Neurology	8	Inverse variance weighted	0.1916	0.0755709	1.21119	1.04444	1.40455	0.0112328	6	Inverse variance weighted	0.218214	0.104846	0.218214	0.104846	1.52762	0.0374085	6	Inverse variance weighted	0.237934	0.0360042848232149	1.26863	1.00897	1.59511	0.0417107	0.1916	0.218214	0.237934	0.0519205799459234	0.139679815054077	1.44206669291889	0.149283560062097	-0.0186478	0.122488978199425	0.270983679057255	-0.0973266	0.639293975356494
2612_5_EIF5_eIF_5	F9_P00740_OID20349_v1_Cardiometabolic	5	Inverse variance weighted	-0.153969	0.070834	0.857299	0.746169	0.98498	0.0297311	6	Inverse variance weighted	0.185261	0.0554196	0.185261	0.0554196	1.34163	0.00082912	3	Inverse variance weighted	-0.224283	0.0245426225726321	0.799089	0.657645	0.970955	0.0240356	-0.153969	0.185261	-0.224283	-0.041551	-0.112418	-1.69301	0.0904528568099056	-0.0896545	0.00655254364500832	0.269866542000736	0.582290722556405	-0.0425576
12395_86_DARS2_SYDM	LAT2_Q9GZY6_OID21292_v1_Oncology	9	Inverse variance weighted	-0.236651	0.0868063	0.789266	0.665783	0.935653	0.00640681	9	Inverse variance weighted	0.260814	0.0797553	0.260814	0.0797553	1.51761	0.00107481	3	Inverse variance weighted	-0.242956	0.028595147998246	0.784306	0.669486	0.918818	0.00262641	-0.236651	0.260814	-0.242956	-0.0633664	-0.173285	-2.21599	0.0266924750669306	-0.119413	-0.00731995	0.267762898395519	0.504594417009282	0.0309313797817574
17712_7_IDI1_IDI1	NEDD4L_Q96PU5_OID30521_v1_Inflammation_II	8	Inverse variance weighted	-0.122354	0.0591621	0.884835	0.787957	0.993624	0.0386292	8	Inverse variance weighted	0.143987	0.0658196	0.143987	0.0658196	1.31389	0.0286984	5	Inverse variance weighted	-0.226726	0.0212710758223944	0.797139	0.676143	0.939786	0.00694665	-0.122354	0.143987	-0.226726	-0.0326458	-0.0897084	-1.53475	0.12484562010652	-0.0743371	0.00904555712929368	0.26681362163786	0.607556552536235	-0.0739293
2855_49_MAPK3_ERK_1	CHM_P24386_OID30972_v1_Neurology_II	4	Inverse variance weighted	-0.385028	0.112587	0.680432	0.545694	0.848438	0.000626596	3	Inverse variance weighted	0.59145	0.118128	0.59145	0.118128	2.27728	5.53e-07	22	Inverse variance weighted	-0.17023	0.0702011915802075	0.843471	0.779551	0.912633	2.3e-05	-0.385028	0.59145	-0.17023	-0.100682	-0.284345	-1.4342	0.151515737462825	-0.238277	0.0369119195074436	0.261494072318011	0.618856405783604	-0.0958683
4703_87_LTA_TNF_b	GTF2IRD1_Q9UHL9_OID31264_v1_Oncology_II	7	Inverse variance weighted	-0.139758	0.0547441	0.869568	0.781096	0.968061	0.0106819	7	Inverse variance weighted	0.125337	0.0417903	0.125337	0.0417903	1.23028	0.00270712	3	Inverse variance weighted	-0.289985	0.034636099545549	0.748274	0.593691	0.943109	0.0140452	-0.139758	0.125337	-0.289985	-0.0363458	-0.103412	-1.04936	0.29401197217781	-0.104233	0.0315409809076524	0.260061797735845	0.745806068259123	-0.225682
19187_21_STAMBP_STABP	NEDD4L_Q96PU5_OID30521_v1_Inflammation_II	8	Inverse variance weighted	-0.122354	0.0591621	0.884835	0.787957	0.993624	0.0386292	8	Inverse variance weighted	0.10809	0.0471181	0.10809	0.0471181	1.22194	0.0217892	5	Inverse variance weighted	-0.285036	0.0403795901349058	0.751987	0.570934	0.990456	0.0425356	-0.122354	0.10809	-0.285036	-0.0308096	-0.0915446	-0.762998	0.44546440245406	-0.109954	0.0483344375456157	0.251806427367257	0.898650056994924	-0.395037
12479_50_PRKAR1B_KAP1	CHM_P24386_OID30972_v1_Neurology_II	4	Inverse variance weighted	-0.385028	0.112587	0.680432	0.545694	0.848438	0.000626596	3	Inverse variance weighted	0.278534	0.098614	0.278534	0.098614	1.6029	0.00473558	6	Inverse variance weighted	-0.346907	0.0484416362839536	0.706871	0.564199	0.885622	0.0025611	-0.385028	0.278534	-0.346907	-0.0966254	-0.288402	-1.99468	0.0460781828330597	-0.191571	-0.00167978	0.250957094852521	0.497551430214286	0.00436275949075527
12479_50_PRKAR1B_KAP1	CDK5RAP3_Q96JB5_OID30985_v1_Neurology_II	7	Inverse variance weighted	-0.195474	0.0714191	0.822445	0.715012	0.946019	0.00620021	8	Inverse variance weighted	0.139552	0.0535833	0.139552	0.0535833	1.27708	0.00920363	6	Inverse variance weighted	-0.346907	0.0405962027616985	0.706871	0.564199	0.885622	0.0025611	-0.195474	0.139552	-0.346907	-0.0484116	-0.147063	-1.19251	0.233059491548211	-0.12798	0.031156988987328	0.247662125205437	0.654716031312636	-0.159392
13578_98_ABLIM3_ABLM3	LAT_O43561_OID20640_v1_Inflammation	13	Inverse variance weighted	0.131295	0.0659364	1.1403	1.00206	1.29762	0.0464546	12	Inverse variance weighted	0.152969	0.050692	0.152969	0.050692	1.28701	0.00254776	4	Inverse variance weighted	0.20303	0.0202290495166292	1.22511	1.02292	1.46726	0.0273673	0.131295	0.152969	0.20303	0.0310571708612065	0.100237927138793	1.53527583368047	0.124716087654193	-0.00859177	0.0707061079137998	0.236544786014833	-0.0654386	0.538528162824478
19187_21_STAMBP_STABP	F9_P00740_OID20349_v1_Cardiometabolic	5	Inverse variance weighted	-0.153969	0.070834	0.857299	0.746169	0.98498	0.0297311	6	Inverse variance weighted	0.126583	0.0607597	0.126583	0.0607597	1.27848	0.03722	5	Inverse variance weighted	-0.285036	0.0407888055947278	0.751987	0.570934	0.990456	0.0425356	-0.153969	0.126583	-0.285036	-0.0360808	-0.117888	-0.884576	0.376385288398226	-0.116027	0.0438652553855023	0.234338583720216	0.7535744203169	-0.284897
19188_21_NAP1L4_NAP2L	CHM_P24386_OID30972_v1_Neurology_II	4	Inverse variance weighted	-0.385028	0.112587	0.680432	0.545694	0.848438	0.000626596	3	Inverse variance weighted	0.523968	0.100541	0.523968	0.100541	2.05655	1.87e-07	6	Inverse variance weighted	-0.17162	0.053392219466913	0.842299	0.762709	0.930195	0.00070179	-0.385028	0.523968	-0.17162	-0.0899233	-0.295104	-1.6842	0.092142454164881	-0.194572	0.0147254168492778	0.233550400945415	0.505345903387892	-0.0382451
13636_20_NAP1L1_NP1L1	CHM_P24386_OID30972_v1_Neurology_II	4	Inverse variance weighted	-0.385028	0.112587	0.680432	0.545694	0.848438	0.000626596	3	Inverse variance weighted	0.571157	0.094067	0.571157	0.094067	2.12874	1.26e-09	5	Inverse variance weighted	-0.156668	0.0551083349517373	0.854988	0.733402	0.996731	0.0453025	-0.385028	0.571157	-0.156668	-0.089482	-0.295546	-1.62375	0.10442982648019	-0.197494	0.0185303457472692	0.232404138621849	0.512935604377037	-0.0481273
12411_60_MAX_MAX	F9_P00740_OID20349_v1_Cardiometabolic	5	Inverse variance weighted	-0.153969	0.070834	0.857299	0.746169	0.98498	0.0297311	6	Inverse variance weighted	0.154454	0.0587347	0.154454	0.0587347	1.30941	0.00854644	15	Inverse variance weighted	-0.230985	0.0136510255813294	0.793751	0.727936	0.865517	1.69e-07	-0.153969	0.154454	-0.230985	-0.0356765	-0.118292	-2.61347	0.00896282694643753	-0.0624325	-0.00892052	0.231712892150994	0.405488553996815	0.0579372303051738
13992_12_NSF_NSF	RGS10_O43665_OID30999_v1_Neurology_II	4	Inverse variance weighted	0.429657	0.156655	1.53673	1.13045	2.08903	0.00609378	4	Inverse variance weighted	0.250691	0.0826355	0.250691	0.0826355	1.51083	0.00241576	7	Inverse variance weighted	0.395868	0.0382824029823481	1.48567	1.26678	1.74239	1.13e-06	0.429657	0.250691	0.395868	0.0992405032586517	0.330416497741348	2.59232690550829	0.00953291394206904	0.0242069934132494	0.174274013104054	0.230976111241468	0.0563402745839336	0.405611947899003
15414_316_LDHA_LDHA	ENAH_Q8N8S7_OID20497_v1_Inflammation	6	Inverse variance weighted	-0.133531	0.0640508	0.875001	0.771769	0.992041	0.037091	6	Inverse variance weighted	-0.22322	0.0757973	-0.22322	0.0757973	0.928061	0.00322995	10	Inverse variance weighted	0.13816	0.0192299897742663	1.14816	1.00855	1.3071	0.0367397	-0.133531	-0.22322	0.13816	-0.0308402	-0.10269	-1.60376	0.108767780007275	-0.068531	0.00685056265736057	0.230959805198021	0.513222900558998	-0.0513033
6549_60_VSTM2L_VTM2L	PACS2_Q86VP3_OID30186_v1_Cardiometabolic_II	11	Inverse variance weighted	-0.100509	0.0384956	0.904377	0.838651	0.975254	0.00902995	10	Inverse variance weighted	0.089482	0.0318652	0.089482	0.0318652	1.16409	0.00498279	6	Inverse variance weighted	-0.257971	0.0252639388797035	0.772618	0.638462	0.934963	0.00802317	-0.100509	0.089482	-0.257971	-0.0230838	-0.0774251	-0.913704	0.360872270547239	-0.0726011	0.0264335518931689	0.229668877522589	0.722334858049936	-0.262997
17345_12_ZADH2_ZADH2	NEDD4L_Q96PU5_OID30521_v1_Inflammation_II	8	Inverse variance weighted	-0.122354	0.0591621	0.884835	0.787957	0.993624	0.0386292	8	Inverse variance weighted	0.122962	0.0454277	0.122962	0.0454277	1.23615	0.00679433	4	Inverse variance weighted	-0.227348	0.0201062491911573	0.796643	0.674446	0.94098	0.00744945	-0.122354	0.122962	-0.227348	-0.0279552	-0.094399	-1.39037	0.164415604523355	-0.0673634	0.0114530599956346	0.22847766483877	0.550561152104381	-0.0936058
14009_65_TNFAIP3_TNFAIP3	CDK5RAP3_Q96JB5_OID30985_v1_Neurology_II	7	Inverse variance weighted	-0.195474	0.0714191	0.822445	0.715012	0.946019	0.00620021	8	Inverse variance weighted	0.260882	0.0532194	0.260882	0.0532194	1.44079	9.49e-07	8	Inverse variance weighted	-0.169322	0.0176454097149483	0.844237	0.744247	0.957659	0.00847184	-0.195474	0.260882	-0.169322	-0.0441732	-0.151301	-2.50338	0.012301249029494	-0.0787582	-0.00958821	0.225979693522873	0.402908382925032	0.0490510041207141
19282_3_RAB13_RAB13	ACOX1_Q15067_OID20124_v1_Cardiometabolic	3	Inverse variance weighted	0.246487	0.110781	1.27952	1.02979	1.58982	0.0260819	3	Inverse variance weighted	0.299181	0.131668	0.299181	0.131668	1.74587	0.0230726	7	Inverse variance weighted	0.183237	0.0423947227308364	1.2011	1.01575	1.42027	0.0321322	0.246487	0.299181	0.183237	0.054820999278081	0.191666042721919	1.29310904156961	0.195973348439128	-0.0282727	0.13791465583052	0.222409254593112	-0.114702	0.559520917251789
17345_12_ZADH2_ZADH2	CHM_P24386_OID30972_v1_Neurology_II	4	Inverse variance weighted	-0.385028	0.112587	0.680432	0.545694	0.848438	0.000626596	3	Inverse variance weighted	0.375914	0.123732	0.375914	0.123732	1.85601	0.00238046	4	Inverse variance weighted	-0.227348	0.0503634561326032	0.796643	0.674446	0.94098	0.00744945	-0.385028	0.375914	-0.227348	-0.0854635	-0.299564	-1.69694	0.0897089418767247	-0.184176	0.0132488604109544	0.22196728185865	0.478344727879288	-0.0344102
19228_11_BAG2_BAG_2	RGS10_O43665_OID30999_v1_Neurology_II	4	Inverse variance weighted	0.429657	0.156655	1.53673	1.13045	2.08903	0.00609378	4	Inverse variance weighted	0.294573	0.109765	0.294573	0.109765	1.66481	0.00728164	5	Inverse variance weighted	0.32298	0.0544942040681076	1.38124	1.05843	1.8025	0.0174014	0.429657	0.294573	0.32298	0.0951414049841761	0.334515596015824	1.74589952475069	0.0808284124896697	-0.0116672	0.201950044957667	0.221435714448363	-0.0271548	0.470026194121452
11160_56_RNF122_RN122	LAT_O43561_OID20640_v1_Inflammation	13	Inverse variance weighted	0.131295	0.0659364	1.1403	1.00206	1.29762	0.0464546	12	Inverse variance weighted	0.230386	0.0495017	0.230386	0.0495017	1.38737	3.25e-06	13	Inverse variance weighted	0.125015	0.0127279333101589	1.13317	1.03708	1.23815	0.00568403	0.131295	0.230386	0.125015	0.028801615598493	0.102493482401507	2.26286663330524	0.0236439118133434	0.00385486631058146	0.0537483648864045	0.219365505926908	0.0293603216670089	0.409370690186807
7625_27_YWHAQ_14_3_3_protein_theta	IGFBP4_P22692_OID21158_v1_Neurology	8	Inverse variance weighted	0.1916	0.0755709	1.21119	1.04444	1.40455	0.0112328	6	Inverse variance weighted	0.16855	0.0700071	0.16855	0.0700071	1.35766	0.0160573	3	Inverse variance weighted	0.244732	0.0309426138147737	1.27728	1.01577	1.60611	0.0362725	0.1916	0.16855	0.244732	0.041249500258387	0.150350894741613	1.33309682579861	0.18250003092121	-0.019398	0.101897023335344	0.215289223481961	-0.101242	0.531820528529409
14203_3_ANXA7_ANXA7	NEDD4L_Q96PU5_OID30521_v1_Inflammation_II	8	Inverse variance weighted	-0.122354	0.0591621	0.884835	0.787957	0.993624	0.0386292	8	Inverse variance weighted	0.140167	0.0651664	0.140167	0.0651664	1.30721	0.0314831	4	Inverse variance weighted	-0.187584	0.0194521977415535	0.82896	0.692788	0.991897	0.0404754	-0.122354	0.140167	-0.187584	-0.0262931	-0.096061	-1.35168	0.176478377857619	-0.0644194	0.0118332017790531	0.214893468905084	0.526499657807548	-0.0967127
2578_67_CCL2_MCP_1	RPE_Q96AT9_OID31324_v1_Oncology_II	6	Inverse variance weighted	-0.18693	0.0812808	0.829502	0.707342	0.972758	0.0214591	8	Inverse variance weighted	0.250651	0.0887776	0.250651	0.0887776	1.52906	0.00475232	7	Inverse variance weighted	-0.159	0.0241052955605872	0.852997	0.760901	0.95624	0.00637915	-0.18693	0.250651	-0.159	-0.0398535	-0.147077	-1.65331	0.0982684052543639	-0.0870998	0.00739292614263674	0.213199572131969	0.465948256463556	-0.0395491
3866_7_SBDS_SBDS	NEDD4L_Q96PU5_OID30521_v1_Inflammation_II	8	Inverse variance weighted	-0.122354	0.0591621	0.884835	0.787957	0.993624	0.0386292	8	Inverse variance weighted	0.109775	0.0518058	0.109775	0.0518058	1.2353	0.0340925	7	Inverse variance weighted	-0.237256	0.0208735936936053	0.78879	0.668197	0.931146	0.00506688	-0.122354	0.109775	-0.237256	-0.0260448	-0.0963093	-1.24774	0.212126320993336	-0.0669571	0.0148674277402792	0.212864196391909	0.547239831781858	-0.121511
10001_7_RAF1_c_Raf	F9_P00740_OID20349_v1_Cardiometabolic	5	Inverse variance weighted	-0.153969	0.070834	0.857299	0.746169	0.98498	0.0297311	6	Inverse variance weighted	0.148007	0.0619554	0.148007	0.0619554	1.30923	0.0168976	4	Inverse variance weighted	-0.221049	0.0248065601244926	0.801678	0.653492	0.983465	0.0340147	-0.153969	0.148007	-0.221049	-0.0327168	-0.121252	-1.31888	0.187210670640381	-0.0813376	0.0159040884522279	0.212489763043554	0.528273832018394	-0.103294
18244_1_ANXA7_ANXA7	NEDD4L_Q96PU5_OID30521_v1_Inflammation_II	8	Inverse variance weighted	-0.122354	0.0591621	0.884835	0.787957	0.993624	0.0386292	8	Inverse variance weighted	0.140128	0.0599995	0.140128	0.0599995	1.29399	0.0195181	4	Inverse variance weighted	-0.184014	0.0185961816227354	0.831924	0.697196	0.992687	0.0412081	-0.122354	0.140128	-0.184014	-0.0257856	-0.0965686	-1.38661	0.165562081837355	-0.0622341	0.0106629477480624	0.210745366047717	0.508638969669694	-0.0871482
10001_7_RAF1_c_Raf	NEDD4L_Q96PU5_OID30521_v1_Inflammation_II	8	Inverse variance weighted	-0.122354	0.0591621	0.884835	0.787957	0.993624	0.0386292	8	Inverse variance weighted	0.115794	0.0583762	0.115794	0.0583762	1.25887	0.047302	4	Inverse variance weighted	-0.221049	0.0240202461854204	0.801678	0.653492	0.983465	0.0340147	-0.122354	0.115794	-0.221049	-0.0255962	-0.096758	-1.06561	0.286600555369388	-0.0726759	0.0214834987138931	0.209197527769256	0.593979621277836	-0.175585
17345_12_ZADH2_ZADH2	UBAC1_Q9BSL1_OID21336_v1_Oncology	6	Inverse variance weighted	-0.161856	0.0749225	0.850564	0.734398	0.985104	0.0307488	5	Inverse variance weighted	0.148406	0.0700616	0.148406	0.0700616	1.33073	0.0341564	4	Inverse variance weighted	-0.227348	0.021935558177255	0.796643	0.674446	0.94098	0.00744945	-0.161856	0.148406	-0.227348	-0.0337399	-0.128116	-1.53814	0.124015369990882	-0.0767336	0.00925382272903962	0.20845634563882	0.474085940464801	-0.0571732
10075_75_ACBD6_ACBD6	NEDD4L_Q96PU5_OID30521_v1_Inflammation_II	8	Inverse variance weighted	-0.122354	0.0591621	0.884835	0.787957	0.993624	0.0386292	8	Inverse variance weighted	0.121835	0.055309	0.121835	0.055309	1.2589	0.0276088	3	Inverse variance weighted	-0.207548	0.0220571615505544	0.812574	0.666385	0.990834	0.040267	-0.122354	0.121835	-0.207548	-0.0252866	-0.0970676	-1.14641	0.251624816770883	-0.0685186	0.0179454471232441	0.206667214604878	0.560002510703165	-0.146668
8469_41_IGFBP2_IGFBP_2	NAPRT_Q6XQN6_OID31114_v1_Neurology_II	37	Inverse variance weighted	0.100998	0.0160277	1.10627	1.07206	1.14158	2.95e-10	34	Inverse variance weighted	0.087687	0.016161	0.087687	0.016161	1.12678	5.77e-08	6	Inverse variance weighted	0.237934	0.0278365033187419	1.26863	1.00897	1.59511	0.0417107	0.100998	0.087687	0.237934	0.0208637340873091	0.0801343819126909	0.749509873722605	0.453549949741052	-0.0336958	0.0754232805920432	0.206575477975343	-0.333628	0.746779084394438
19228_11_BAG2_BAG_2	RABEPK_Q7Z6M1_OID21163_v1_Oncology	9	Inverse variance weighted	0.135275	0.0600626	1.14485	1.01771	1.28788	0.0243074	7	Inverse variance weighted	0.0858465	0.0413096	0.0858465	0.0413096	1.18153	0.037698	5	Inverse variance weighted	0.32298	0.0440082084546674	1.38124	1.05843	1.8025	0.0174014	0.135275	0.0858465	0.32298	0.027726728320438	0.107548318679562	0.630035379626942	0.528671436803955	-0.0585294	0.113982816891586	0.204965578910041	-0.432669	0.842600460464717
9296_15_PTPRD_PTPRD	UNC79_Q9P2D8_OID31181_v1_Oncology_II	5	Inverse variance weighted	-0.14392	0.0604826	0.865957	0.769152	0.974945	0.0173344	5	Inverse variance weighted	-0.199899	0.0597051	-0.199899	0.0597051	0.920464	0.000813651	9	Inverse variance weighted	0.147356	0.015862202783299	1.15877	1.00842	1.33153	0.0376887	-0.14392	-0.199899	0.147356	-0.0294563	-0.114464	-1.85701	0.0633094623368382	-0.0605462	0.00163361826806119	0.204670638442052	0.420692115350599	-0.0113508
9115_78_ADAMDEC1_ADEC1	F9_P00740_OID20349_v1_Cardiometabolic	5	Inverse variance weighted	-0.153969	0.070834	0.857299	0.746169	0.98498	0.0297311	6	Inverse variance weighted	0.181713	0.0694413	0.181713	0.0694413	1.37413	0.00887638	3	Inverse variance weighted	-0.172762	0.0192894175800305	0.841338	0.712993	0.992786	0.0407823	-0.153969	0.181713	-0.172762	-0.031393	-0.122576	-1.62747	0.103636918090922	-0.0692002	0.00641427394050204	0.203892009055983	0.449443618832087	-0.0416596
13399_33_RELL1_RELL1	PACS2_Q86VP3_OID30186_v1_Cardiometabolic_II	11	Inverse variance weighted	-0.100509	0.0384956	0.904377	0.838651	0.975254	0.00902995	10	Inverse variance weighted	0.161365	0.0342252	0.161365	0.0342252	1.25665	2.42e-06	13	Inverse variance weighted	-0.125978	0.00791392920850585	0.881634	0.807213	0.962916	0.00511227	-0.100509	0.161365	-0.125978	-0.0203284	-0.0801805	-2.56869	0.0102083457865368	-0.0358397	-0.00481714	0.20225508778701	0.356582713099026	0.0479274624749946
6549_60_VSTM2L_VTM2L	RPE_Q96AT9_OID31324_v1_Oncology_II	6	Inverse variance weighted	-0.18693	0.0812808	0.829502	0.707342	0.972758	0.0214591	8	Inverse variance weighted	0.145967	0.0639523	0.145967	0.0639523	1.31169	0.0224634	6	Inverse variance weighted	-0.257971	0.0267820338739228	0.772618	0.638462	0.934963	0.00802317	-0.18693	0.145967	-0.257971	-0.0376553	-0.149275	-1.40599	0.159726478479513	-0.0901481	0.0148374590505772	0.201440503697943	0.482255306750003	-0.0793743
14132_21_HHLA2_HHLA2	TMPRSS11D_O60235_OID31103_v1_Neurology_II	11	Inverse variance weighted	-0.120792	0.0458613	0.886219	0.810033	0.969569	0.00844239	11	Inverse variance weighted	-0.105571	0.0317427	-0.105571	0.0317427	0.957571	0.000881546	4	Inverse variance weighted	0.230028	0.0202827285427863	1.25863	1.06139	1.49253	0.00816646	-0.120792	-0.105571	0.230028	-0.0242843	-0.0965073	-1.19729	0.2311945860785	-0.0640384	0.0154698943008165	0.201042577863507	0.530156105537855	-0.128071
5316_54_F2_Prothrombin	F9_P00740_OID20349_v1_Cardiometabolic	5	Inverse variance weighted	-0.153969	0.070834	0.857299	0.746169	0.98498	0.0297311	6	Inverse variance weighted	0.256282	0.0544024	0.256282	0.0544024	1.43751	2.47e-06	9	Inverse variance weighted	-0.12074	0.0157118311117703	0.886264	0.787942	0.996855	0.0441671	-0.153969	0.256282	-0.12074	-0.0309435	-0.123025	-1.96944	0.0489023141931792	-0.0617387	-0.000148357	0.200972983018871	0.400982413371996	0.000963552665746483
8065_245_PATE4_PATE4	LAT_O43561_OID20640_v1_Inflammation	13	Inverse variance weighted	0.131295	0.0659364	1.1403	1.00206	1.29762	0.0464546	12	Inverse variance weighted	0.225934	0.0458975	0.225934	0.0458975	1.37148	8.54e-07	7	Inverse variance weighted	0.115642	0.0121454114370857	1.12259	1.00851	1.24958	0.0344258	0.131295	0.225934	0.115642	0.0261275186381155	0.105167579361884	2.15122548737508	0.0314584062445936	0.00232251222142761	0.0499325250548035	0.198998432052014	0.0176892531161187	0.38030761098791
7202_107_SEMA6C_SEMA6C	LAT_O43561_OID20640_v1_Inflammation	13	Inverse variance weighted	0.131295	0.0659364	1.1403	1.00206	1.29762	0.0464546	12	Inverse variance weighted	0.171502	0.0439107	0.171502	0.0439107	1.29378	9.4e-05	11	Inverse variance weighted	0.150854	0.0121731926799814	1.16283	1.02695	1.31669	0.0173407	0.131295	0.171502	0.150854	0.0258719001178123	0.105423197882188	2.1253175562035	0.0335601243203173	0.00201244246504882	0.0497313577705758	0.197051531336016	0.0153276283403119	0.378775434331721
17343_6_SNPH_SNPH	SARG_Q9BW04_OID30331_v1_Cardiometabolic_II	8	Inverse variance weighted	-0.130894	0.0582651	0.877311	0.782631	0.983445	0.0246708	7	Inverse variance weighted	-0.13309	0.0637727	-0.13309	0.0637727	0.991937	0.0368929	8	Inverse variance weighted	0.193312	0.0162003756069569	1.21326	1.05485	1.39546	0.0067667	-0.130894	-0.13309	0.193312	-0.0257279	-0.105166	-1.58811	0.112262392374794	-0.0574806	0.00602482396062534	0.196555701236135	0.439139758285365	-0.0460284
17773_26_NAPG_SNAG	F9_P00740_OID20349_v1_Cardiometabolic	5	Inverse variance weighted	-0.153969	0.070834	0.857299	0.746169	0.98498	0.0297311	6	Inverse variance weighted	0.170878	0.0548039	0.170878	0.0548039	1.32087	0.00182095	5	Inverse variance weighted	-0.176964	0.0167409559998327	0.83781	0.718451	0.976998	0.0240228	-0.153969	0.170878	-0.176964	-0.0302392	-0.123729	-1.8063	0.0708714629767177	-0.0630515	0.00257308184067856	0.196398325536088	0.409508372943923	-0.0167117
14009_65_TNFAIP3_TNFAIP3	PACS2_Q86VP3_OID30186_v1_Cardiometabolic_II	11	Inverse variance weighted	-0.100509	0.0384956	0.904377	0.838651	0.975254	0.00902995	10	Inverse variance weighted	0.116209	0.0326822	0.116209	0.0326822	1.19754	0.000376947	8	Inverse variance weighted	-0.169322	0.0115334165955644	0.844237	0.744247	0.957659	0.00847184	-0.100509	0.116209	-0.169322	-0.0196767	-0.0808322	-1.70606	0.0879963149721852	-0.0422822	0.00292875900854334	0.195771078549494	0.420681454676512	-0.0291393
19523_215_PARK7_PARK7	CHM_P24386_OID30972_v1_Neurology_II	4	Inverse variance weighted	-0.385028	0.112587	0.680432	0.545694	0.848438	0.000626596	3	Inverse variance weighted	0.549194	0.10632	0.549194	0.10632	2.13311	2.4e-07	5	Inverse variance weighted	-0.136825	0.0591607987483437	0.872123	0.760984	0.999493	0.0491488	-0.385028	0.549194	-0.136825	-0.0751435	-0.309884	-1.27016	0.204028613362558	-0.191099	0.0408116466517499	0.195164017182085	0.496324732755426	-0.105997
17345_12_ZADH2_ZADH2	MRPL58_Q14197_OID31036_v1_Neurology_II	7	Inverse variance weighted	-0.201941	0.0894902	0.817143	0.685682	0.973809	0.0240351	7	Inverse variance weighted	0.173166	0.0715302	0.173166	0.0715302	1.36802	0.0154829	4	Inverse variance weighted	-0.227348	0.022945307686943	0.796643	0.674446	0.94098	0.00744945	-0.201941	0.173166	-0.227348	-0.039369	-0.162572	-1.71578	0.0862028229989242	-0.0843418	0.00560376657264644	0.194953548190715	0.417656675082525	-0.0277496
17345_12_ZADH2_ZADH2	F9_P00740_OID20349_v1_Cardiometabolic	5	Inverse variance weighted	-0.153969	0.070834	0.857299	0.746169	0.98498	0.0297311	6	Inverse variance weighted	0.131996	0.0547574	0.131996	0.0547574	1.27039	0.0159283	4	Inverse variance weighted	-0.227348	0.0206227925859576	0.796643	0.674446	0.94098	0.00744945	-0.153969	0.131996	-0.227348	-0.030009	-0.12396	-1.45514	0.145630898391915	-0.0704297	0.0104116521974712	0.194903406955809	0.457428695578473	-0.0676219
13636_20_NAP1L1_NP1L1	DLG4_P78352_OID31071_v1_Neurology_II	3	Inverse variance weighted	-0.326169	0.114384	0.721683	0.576741	0.90305	0.00435091	4	Inverse variance weighted	0.400791	0.112362	0.400791	0.112362	1.86082	0.000361133	5	Inverse variance weighted	-0.156668	0.0466728142358175	0.854988	0.733402	0.996731	0.0453025	-0.326169	0.400791	-0.156668	-0.0627911	-0.263378	-1.34535	0.178513671329684	-0.15427	0.0286876531174572	0.19251062339966	0.472974495885854	-0.0879532
9115_78_ADAMDEC1_ADEC1	PACS2_Q86VP3_OID30186_v1_Cardiometabolic_II	11	Inverse variance weighted	-0.100509	0.0384956	0.904377	0.838651	0.975254	0.00902995	10	Inverse variance weighted	0.110089	0.0405421	0.110089	0.0405421	1.20871	0.00661931	3	Inverse variance weighted	-0.172762	0.0152571034642861	0.841338	0.712993	0.992786	0.0407823	-0.100509	0.110089	-0.172762	-0.0190191	-0.0814898	-1.24657	0.212553966100963	-0.048923	0.0108848236975466	0.18922799263948	0.486753088549144	-0.108297
19376_74_NNMT_NNMT	NPPC_P23582_OID20568_v1_Inflammation	7	Inverse variance weighted	0.200271	0.0902632	1.22173	1.02363	1.45818	0.0265038	7	Inverse variance weighted	0.215193	0.0991025	0.215193	0.0991025	1.50597	0.0298994	7	Inverse variance weighted	0.17591	0.0253603659256078	1.19233	1.02326	1.38933	0.024147	0.200271	0.215193	0.17591	0.0378545302052896	0.16241688679471	1.49266498426451	0.135524903550974	-0.0118518	0.0875608474194808	0.189016140058017	-0.0591786	0.43721090473675
12704_26_SH2D3C_SH2D3	ENAH_Q8N8S7_OID20497_v1_Inflammation	6	Inverse variance weighted	-0.133531	0.0640508	0.875001	0.771769	0.992041	0.037091	6	Inverse variance weighted	-0.123644	0.0515794	-0.123644	0.0515794	0.977704	0.0165231	8	Inverse variance weighted	0.202557	0.0132923032605527	1.22453	1.09386	1.37082	0.000434681	-0.133531	-0.123644	0.202557	-0.0250449	-0.108486	-1.88417	0.0595421316451775	-0.0510979	0.00100796986004986	0.18755949264834	0.38266758718416	-0.0075486
11258_41_MADCAM1_MAdCAM_1	RABEPK_Q7Z6M1_OID21163_v1_Oncology	9	Inverse variance weighted	0.135275	0.0600626	1.14485	1.01771	1.28788	0.0243074	7	Inverse variance weighted	0.0918672	0.0420818	0.0918672	0.0420818	1.19047	0.0290309	3	Inverse variance weighted	0.273479	0.0306364515922384	1.31453	1.05724	1.63443	0.0138588	0.135275	0.0918672	0.273479	0.0251237434562009	0.110151303543799	0.820060488420463	0.412181625228616	-0.0349237	0.0851711885769882	0.185723413248571	-0.258168	0.629614925042223
2612_5_EIF5_eIF_5	LAMP2_P13473_OID21035_v1_Neurology	6	Inverse variance weighted	-0.208523	0.0980905	0.811782	0.669797	0.983866	0.0335177	6	Inverse variance weighted	0.172077	0.0859812	0.172077	0.0859812	1.40579	0.0453566	3	Inverse variance weighted	-0.224283	0.0267550009854396	0.799089	0.657645	0.970955	0.0240356	-0.208523	0.172077	-0.224283	-0.0385939	-0.16993	-1.44249	0.149162853016872	-0.0910338	0.0138458536097447	0.1850820224001	0.436563537450846	-0.0663995
10075_75_ACBD6_ACBD6	F9_P00740_OID20349_v1_Cardiometabolic	5	Inverse variance weighted	-0.153969	0.070834	0.857299	0.746169	0.98498	0.0297311	6	Inverse variance weighted	0.135417	0.056399	0.135417	0.056399	1.27885	0.0163483	3	Inverse variance weighted	-0.207548	0.0223481456070406	0.812574	0.666385	0.990834	0.040267	-0.153969	0.135417	-0.207548	-0.0281055	-0.125863	-1.25762	0.208528810712918	-0.0719079	0.015696865430061	0.182540365008239	0.467029158231351	-0.101948
11160_56_RNF122_RN122	ARHGAP1_Q07960_OID21202_v1_Oncology	13	Inverse variance weighted	0.113003	0.0451422	1.11964	1.02483	1.22321	0.0123051	11	Inverse variance weighted	0.162248	0.0518184	0.162248	0.0518184	1.30188	0.00174158	13	Inverse variance weighted	0.125015	0.0101302921125585	1.13317	1.03708	1.23815	0.00568403	0.113003	0.162248	0.125015	0.0202833967119106	0.0927198692880895	2.00225190809308	0.045257645477252	0.000428024171295876	0.0401387692525252	0.179493898095924	0.00378771504972145	0.355200081142126
19188_21_NAP1L4_NAP2L	DLG4_P78352_OID31071_v1_Neurology_II	3	Inverse variance weighted	-0.326169	0.114384	0.721683	0.576741	0.90305	0.00435091	4	Inverse variance weighted	0.340943	0.128977	0.340943	0.128977	1.81074	0.0082066	6	Inverse variance weighted	-0.17162	0.0448244117623169	0.842299	0.762709	0.930195	0.00070179	-0.326169	0.340943	-0.17162	-0.0585127	-0.267657	-1.30538	0.191765170804609	-0.146369	0.0293431784307206	0.179393528535864	0.448750076038146	-0.089963
5088_175_IL23R_IL_23_R	LAT_O43561_OID20640_v1_Inflammation	13	Inverse variance weighted	0.131295	0.0659364	1.1403	1.00206	1.29762	0.0464546	12	Inverse variance weighted	0.207859	0.0530181	0.207859	0.0530181	1.36585	8.84e-05	24	Inverse variance weighted	0.113229	0.0114660149058317	1.11989	1.06017	1.18297	5.13e-05	0.131295	0.207859	0.113229	0.023535607218994	0.107759490781006	2.05264055666137	0.0401074510923346	0.00106221800356381	0.0460089964344242	0.179257318647144	0.00809030968973276	0.350424327604555
14157_21_YWHAE_14_3_3E	ARHGAP1_Q07960_OID21202_v1_Oncology	13	Inverse variance weighted	0.113003	0.0451422	1.11964	1.02483	1.22321	0.0123051	11	Inverse variance weighted	0.146905	0.0425954	0.146905	0.0425954	1.25909	0.000562975	8	Inverse variance weighted	0.137631	0.0103342984462916	1.14755	1.02072	1.29015	0.0212693	0.113003	0.146905	0.137631	0.0202187201168328	0.0927845458831672	1.95646760367058	0.0504100951550471	-3.65048e-05	0.0404739450715644	0.178921555389672	-0.000323042	0.358166153105383
14132_21_HHLA2_HHLA2	ENAH_Q8N8S7_OID20497_v1_Inflammation	6	Inverse variance weighted	-0.133531	0.0640508	0.875001	0.771769	0.992041	0.037091	6	Inverse variance weighted	-0.103699	0.0504536	-0.103699	0.0504536	0.995202	0.0398473	4	Inverse variance weighted	0.230028	0.0206768627691515	1.25863	1.06139	1.49253	0.00816646	-0.133531	-0.103699	0.230028	-0.0238536	-0.109677	-1.15364	0.248649598560806	-0.0643802	0.0166730861352787	0.178637350287359	0.482138046652004	-0.124863
17773_26_NAPG_SNAG	NEDD4L_Q96PU5_OID30521_v1_Inflammation_II	8	Inverse variance weighted	-0.122354	0.0591621	0.884835	0.787957	0.993624	0.0386292	8	Inverse variance weighted	0.123398	0.0566231	0.123398	0.0566231	1.26412	0.0293104	5	Inverse variance weighted	-0.176964	0.0155364592422674	0.83781	0.718451	0.976998	0.0240228	-0.122354	0.123398	-0.176964	-0.021837	-0.100517	-1.40553	0.159862609076825	-0.0522885	0.00861444169061024	0.178473881192415	0.42735356655463	-0.0704058
19376_74_NNMT_NNMT	ARHGAP1_Q07960_OID21202_v1_Oncology	13	Inverse variance weighted	0.113003	0.0451422	1.11964	1.02483	1.22321	0.0123051	11	Inverse variance weighted	0.114649	0.0498038	0.114649	0.0498038	1.23647	0.0213348	7	Inverse variance weighted	0.17591	0.0148642537499016	1.19233	1.02326	1.38933	0.024147	0.113003	0.114649	0.17591	0.0201678010238326	0.0928354649761674	1.35679875782302	0.174845162319541	-0.00896614	0.0493017383736397	0.178470956970683	-0.079344	0.436285959855707
14009_65_TNFAIP3_TNFAIP3	NEDD4L_Q96PU5_OID30521_v1_Inflammation_II	8	Inverse variance weighted	-0.122354	0.0591621	0.884835	0.787957	0.993624	0.0386292	8	Inverse variance weighted	0.128905	0.0463556	0.128905	0.0463556	1.24578	0.00542267	8	Inverse variance weighted	-0.169322	0.0124218141855546	0.844237	0.744247	0.957659	0.00847184	-0.122354	0.128905	-0.169322	-0.0218265	-0.100528	-1.75711	0.0788986489375845	-0.0461733	0.00252023180357329	0.178388110297908	0.377374067002773	-0.0205978
14273_19_PREP_PPCE	LAT2_Q9GZY6_OID21292_v1_Oncology	9	Inverse variance weighted	-0.236651	0.0868063	0.789266	0.665783	0.935653	0.00640681	9	Inverse variance weighted	0.300307	0.0810765	0.300307	0.0810765	1.58283	0.000212235	17	Inverse variance weighted	-0.139267	0.0248649537904172	0.869996	0.81037	0.93401	0.000120736	-0.236651	0.300307	-0.139267	-0.0418227	-0.194829	-1.68199	0.0925703168105127	-0.090558	0.00691264653251062	0.176726941379701	0.38266414327167	-0.0292103
17158_17_UBE2G1_UB2G1	F9_P00740_OID20349_v1_Cardiometabolic	5	Inverse variance weighted	-0.153969	0.070834	0.857299	0.746169	0.98498	0.0297311	6	Inverse variance weighted	0.162189	0.0550214	0.162189	0.0550214	1.31001	0.00320096	3	Inverse variance weighted	-0.16757	0.0159549579710977	0.845717	0.724504	0.987211	0.0337473	-0.153969	0.162189	-0.16757	-0.027178	-0.126791	-1.70342	0.0884889752098357	-0.0584498	0.00409367855403097	0.176516666810012	0.379621068353427	-0.0265877
12704_26_SH2D3C_SH2D3	VCPKMT_Q9H867_OID31179_v1_Oncology_II	7	Inverse variance weighted	-0.133748	0.0620307	0.87481	0.774662	0.987906	0.031071	8	Inverse variance weighted	-0.115532	0.0573044	-0.115532	0.0573044	0.99679	0.0437883	8	Inverse variance weighted	0.202557	0.0134105994873937	1.22453	1.09386	1.37082	0.000434681	-0.133748	-0.115532	0.202557	-0.0234019	-0.110346	-1.74503	0.0809798422274105	-0.0496867	0.00288289161079927	0.174969653503648	0.371493920281045	-0.0215546
8469_41_IGFBP2_IGFBP_2	ACOX1_Q15067_OID20124_v1_Cardiometabolic	3	Inverse variance weighted	0.246487	0.110781	1.27952	1.02979	1.58982	0.0260819	3	Inverse variance weighted	0.17981	0.0875219	0.17981	0.0875219	1.42099	0.0399314	6	Inverse variance weighted	0.237934	0.0319456702232021	1.26863	1.00897	1.59511	0.0417107	0.246487	0.17981	0.237934	0.0427829300271258	0.203704111972874	1.33924033298424	0.180492446079985	-0.0198306	0.105396443664602	0.173570706516596	-0.0804528	0.427594257326525
2578_67_CCL2_MCP_1	F9_P00740_OID20349_v1_Cardiometabolic	5	Inverse variance weighted	-0.153969	0.070834	0.857299	0.746169	0.98498	0.0297311	6	Inverse variance weighted	0.166351	0.0538645	0.166351	0.0538645	1.31249	0.00201291	7	Inverse variance weighted	-0.159	0.0128915895843503	0.852997	0.760901	0.95624	0.00637915	-0.153969	0.166351	-0.159	-0.0264497	-0.127519	-2.0517	0.0401983930714087	-0.0517172	-0.00118222	0.171786437249991	0.335894584210697	0.00767829028928618
12458_79_CHP1_CHP1	LAT_O43561_OID20640_v1_Inflammation	13	Inverse variance weighted	0.131295	0.0659364	1.1403	1.00206	1.29762	0.0464546	12	Inverse variance weighted	0.112344	0.0431929	0.112344	0.0431929	1.21775	0.00929595	7	Inverse variance weighted	0.200414	0.0126555346694749	1.22191	1.08992	1.36988	0.000589485	0.131295	0.112344	0.200414	0.0225152300991707	0.108779867900829	1.7790816972338	0.0752263689155568	-0.00228962	0.0473200780513416	0.171485687144014	-0.0174387	0.360410089730399
14132_21_HHLA2_HHLA2	RABEPK_Q7Z6M1_OID21163_v1_Oncology	9	Inverse variance weighted	0.135275	0.0600626	1.14485	1.01771	1.28788	0.0243074	7	Inverse variance weighted	0.100747	0.04216	0.100747	0.04216	1.20127	0.0168653	4	Inverse variance weighted	0.230028	0.0204499447655839	1.25863	1.06139	1.49253	0.00816646	0.135275	0.100747	0.230028	0.0231745473015541	0.112100499698446	1.13323275770189	0.257116521191529	-0.0169073	0.0632564390420986	0.171314280168419	-0.124985	0.467613506296535
5196_7_NMT1_NMT1	F9_P00740_OID20349_v1_Cardiometabolic	5	Inverse variance weighted	-0.153969	0.070834	0.857299	0.746169	0.98498	0.0297311	6	Inverse variance weighted	0.110461	0.0555394	0.110461	0.0555394	1.24523	0.0467152	3	Inverse variance weighted	-0.236521	0.0246138816992066	0.789369	0.647877	0.961761	0.0189321	-0.153969	0.110461	-0.236521	-0.0261264	-0.127842	-1.06145	0.288486226672121	-0.0743696	0.0221168457943162	0.169686208180116	0.483017507531312	-0.143645
10001_7_RAF1_c_Raf	GTF2IRD1_Q9UHL9_OID31264_v1_Oncology_II	7	Inverse variance weighted	-0.139758	0.0547441	0.869568	0.781096	0.968061	0.0106819	7	Inverse variance weighted	0.106574	0.0423306	0.106574	0.0423306	1.2087	0.0118137	4	Inverse variance weighted	-0.221049	0.0234868458634955	0.801678	0.653492	0.983465	0.0340147	-0.139758	0.106574	-0.221049	-0.0235581	-0.1162	-1.00303	0.315844515267321	-0.0695923	0.0224761157808393	0.168563265495572	0.497947952586366	-0.160821
10554_23_GLB1_BGAL	PACS2_Q86VP3_OID30186_v1_Cardiometabolic_II	11	Inverse variance weighted	-0.100509	0.0384956	0.904377	0.838651	0.975254	0.00902995	10	Inverse variance weighted	0.0611322	0.0308616	0.0611322	0.0308616	1.12933	0.0476079	5	Inverse variance weighted	-0.277032	0.0350326593510344	0.75803	0.591835	0.970896	0.0282423	-0.100509	0.0611322	-0.277032	-0.0169356	-0.0835733	-0.483423	0.628795739170984	-0.0855996	0.0517284347700259	0.168498272705372	0.851661715739336	-0.514665
17396_23_ADH1A_ADH1A	TNFRSF12A_Q9NP84_OID21482_v1_Oncology	19	Inverse variance weighted	0.101292	0.0368176	1.1066	1.02956	1.18941	0.00593802	17	Inverse variance weighted	-0.0850058	0.0321159	-0.0850058	0.0321159	0.978183	0.00812458	6	Inverse variance weighted	-0.200531	0.0159080573302314	0.818296	0.702078	0.953752	0.0102912	0.101292	-0.0850058	-0.200531	0.0170463108003283	0.0842456911996717	1.07155200955517	0.283921298388032	-0.0141335	0.0482261031675819	0.168288813171333	-0.139532	0.476109685023127
8250_2_PTPRJ_PTPRJ	UBAC1_Q9BSL1_OID21336_v1_Oncology	6	Inverse variance weighted	-0.161856	0.0749225	0.850564	0.734398	0.985104	0.0307488	5	Inverse variance weighted	0.244628	0.0898919	0.244628	0.0898919	1.5232	0.00650144	30	Inverse variance weighted	-0.111195	0.0223183156373791	0.894764	0.836595	0.956978	0.00118609	-0.161856	0.244628	-0.111195	-0.0272014	-0.134654	-1.21879	0.22292349140953	-0.0709453	0.0165425342460249	0.168059236792677	0.438323849712468	-0.102205
5001_6_SCGB2A1_Mammaglobin_2	ENAH_Q8N8S7_OID20497_v1_Inflammation	6	Inverse variance weighted	-0.133531	0.0640508	0.875001	0.771769	0.992041	0.037091	6	Inverse variance weighted	-0.108328	0.0513326	-0.108328	0.0513326	0.992314	0.0348316	3	Inverse variance weighted	0.20425	0.0202403700398325	1.22661	1.01765	1.47847	0.0320631	-0.133531	-0.108328	0.20425	-0.0221259	-0.111405	-1.09316	0.274323950296534	-0.0617971	0.0175451805426804	0.165699347581276	0.462793083238901	-0.131394
7251_64_C1QTNF3_C1QT3	UBAC1_Q9BSL1_OID21336_v1_Oncology	6	Inverse variance weighted	-0.161856	0.0749225	0.850564	0.734398	0.985104	0.0307488	5	Inverse variance weighted	0.252274	0.0718204	0.252274	0.0718204	1.48148	0.000443794	15	Inverse variance weighted	-0.103846	0.0186861439065088	0.901364	0.826859	0.982583	0.0183157	-0.161856	0.252274	-0.103846	-0.0261977	-0.135658	-1.40199	0.160919231032907	-0.0628226	0.0104271176198738	0.161858409354031	0.388139080884546	-0.0644223
19195_85_RPS5_RS5	F9_P00740_OID20349_v1_Cardiometabolic	5	Inverse variance weighted	-0.153969	0.070834	0.857299	0.746169	0.98498	0.0297311	6	Inverse variance weighted	0.152957	0.0548687	0.152957	0.0548687	1.29758	0.00530854	5	Inverse variance weighted	-0.162767	0.0126944902844756	0.849789	0.757707	0.953061	0.00540935	-0.153969	0.152957	-0.162767	-0.0248963	-0.129072	-1.96119	0.0498565432394934	-0.0497775	-1.51412e-05	0.16169744001588	0.323296540232733	9.83397990267926e-05
15414_316_LDHA_LDHA	SARG_Q9BW04_OID30331_v1_Cardiometabolic_II	8	Inverse variance weighted	-0.130894	0.0582651	0.877311	0.782631	0.983445	0.0246708	7	Inverse variance weighted	-0.152404	0.0711536	-0.152404	0.0711536	0.98714	0.0322014	10	Inverse variance weighted	0.13816	0.0141815749520723	1.14816	1.00855	1.3071	0.0367397	-0.130894	-0.152404	0.13816	-0.0210562	-0.109838	-1.48476	0.13760811635828	-0.0488521	0.00673968940842443	0.16086480813814	0.373219389950683	-0.0514898
8469_41_IGFBP2_IGFBP_2	AARSD1_Q9BTE6_OID21311_v1_Oncology	9	Inverse variance weighted	-0.194255	0.0533754	0.823448	0.741655	0.914261	0.000273263	9	Inverse variance weighted	-0.130703	0.0451518	-0.130703	0.0451518	0.958673	0.00379475	6	Inverse variance weighted	0.237934	0.0284198857893669	1.26863	1.00897	1.59511	0.0417107	-0.194255	-0.130703	0.237934	-0.0310986	-0.163157	-1.09425	0.273843222049989	-0.0868016	0.0246043783364814	0.160091498891333	0.446843107384917	-0.12666
17802_4_NANS_SIAS	ENAH_Q8N8S7_OID20497_v1_Inflammation	6	Inverse variance weighted	-0.133531	0.0640508	0.875001	0.771769	0.992041	0.037091	6	Inverse variance weighted	-0.140107	0.0643642	-0.140107	0.0643642	0.986143	0.0294963	7	Inverse variance weighted	0.149404	0.0131884653893902	1.16114	1.02342	1.31739	0.0203699	-0.133531	-0.140107	0.149404	-0.0209326	-0.112598	-1.58719	0.112469795445822	-0.046782	0.00491680206350179	0.156762414630776	0.350346348245344	-0.0368215
5340_24_CASP10_Caspase_10	RABEPK_Q7Z6M1_OID21163_v1_Oncology	9	Inverse variance weighted	0.135275	0.0600626	1.14485	1.01771	1.28788	0.0243074	7	Inverse variance weighted	0.0839525	0.040929	0.0839525	0.040929	1.17842	0.04025	3	Inverse variance weighted	0.252413	0.0283314930064556	1.28713	1.03463	1.60125	0.0234794	0.135275	0.0839525	0.252413	0.0211907114410352	0.114084335558965	0.747956044399309	0.454486671018689	-0.034339	0.0767204377336881	0.156649078384983	-0.253846	0.567144047887029
8942_2_MRPL21_RM21	LAT_O43561_OID20640_v1_Inflammation	13	Inverse variance weighted	0.131295	0.0659364	1.1403	1.00206	1.29762	0.0464546	12	Inverse variance weighted	0.167387	0.0456609	0.167387	0.0456609	1.29289	0.000246506	12	Inverse variance weighted	0.122586	0.0097059029223592	1.13042	1.0273	1.24388	0.0120075	0.131295	0.167387	0.122586	0.0205191955861397	0.11077590241386	2.11409445883394	0.0345072003737381	0.0014956258583157	0.0395427653139638	0.15628302883128	0.0113913305302206	0.30117472713234
12458_79_CHP1_CHP1	ACOX1_Q15067_OID20124_v1_Cardiometabolic	3	Inverse variance weighted	0.246487	0.110781	1.27952	1.02979	1.58982	0.0260819	3	Inverse variance weighted	0.192075	0.0827261	0.192075	0.0827261	1.42507	0.0202426	7	Inverse variance weighted	0.200414	0.0197255388484458	1.22191	1.08992	1.36988	0.000589485	0.246487	0.192075	0.200414	0.03849454582124	0.20799249617876	1.95150794698179	0.0509966517877905	-0.00016751	0.0771566019641938	0.156172695768892	-0.000679591	0.313024982320141
11288_26_NT5C2_5NTC	NEDD4L_Q96PU5_OID30521_v1_Inflammation_II	8	Inverse variance weighted	-0.122354	0.0591621	0.884835	0.787957	0.993624	0.0386292	8	Inverse variance weighted	0.163368	0.0652394	0.163368	0.0652394	1.33808	0.0122755	16	Inverse variance weighted	-0.116589	0.0113635161213408	0.889951	0.832892	0.95092	0.000563558	-0.122354	0.163368	-0.116589	-0.0190468	-0.103307	-1.67614	0.0937116142300142	-0.0413193	0.00322569648047241	0.155669395099228	0.337702397135735	-0.0263636
7625_27_YWHAQ_14_3_3_protein_theta	RABEPK_Q7Z6M1_OID21163_v1_Oncology	9	Inverse variance weighted	0.135275	0.0600626	1.14485	1.01771	1.28788	0.0243074	7	Inverse variance weighted	0.0853682	0.0411091	0.0853682	0.0411091	1.1805	0.0378362	3	Inverse variance weighted	0.244732	0.0288188941809158	1.27728	1.01577	1.60611	0.0362725	0.135275	0.0853682	0.244732	0.0208923158442119	0.114382731155788	0.724952030187441	0.468481459568456	-0.0355927	0.0773773484388068	0.15444323478381	-0.263114	0.572000159340598
19188_21_NAP1L4_NAP2L	F9_P00740_OID20349_v1_Cardiometabolic	5	Inverse variance weighted	-0.153969	0.070834	0.857299	0.746169	0.98498	0.0297311	6	Inverse variance weighted	0.137377	0.055474	0.137377	0.055474	1.27904	0.0132704	6	Inverse variance weighted	-0.17162	0.0115591755437756	0.842299	0.762709	0.930195	0.00070179	-0.153969	0.137377	-0.17162	-0.0235767	-0.130392	-2.03965	0.0413849722940956	-0.0462327	-0.000920715	0.15312658286088	0.300273283930648	0.00597988179111287
7202_107_SEMA6C_SEMA6C	ARHGAP1_Q07960_OID21202_v1_Oncology	13	Inverse variance weighted	0.113003	0.0451422	1.11964	1.02483	1.22321	0.0123051	11	Inverse variance weighted	0.114053	0.0412686	0.114053	0.0412686	1.21524	0.00571532	11	Inverse variance weighted	0.150854	0.0106596371162395	1.16283	1.02695	1.31669	0.0173407	0.113003	0.114053	0.150854	0.0172054380585429	0.0957978279414572	1.61407352529207	0.106511479126706	-0.00368745	0.0380983268063722	0.152256113186524	-0.0326314	0.337143590224837
12411_60_MAX_MAX	PHOSPHO1_Q8TCT1_OID20922_v1_Neurology	3	Inverse variance weighted	0.304333	0.0916527	1.35572	1.1328	1.62251	0.000898558	4	Inverse variance weighted	-0.200382	0.0801707	-0.200382	0.0801707	0.957674	0.0124388	15	Inverse variance weighted	-0.230985	0.019029709812099	0.793751	0.727936	0.865517	1.69e-07	0.304333	-0.200382	-0.230985	0.0462852929794763	0.258047628020524	2.43226478157056	0.0150047338514716	0.00898706174776217	0.0835835242111904	0.152087696682267	0.0295303633870165	0.274645029977517
5005_4_MAPK12_MK12	CHM_P24386_OID30972_v1_Neurology_II	4	Inverse variance weighted	-0.385028	0.112587	0.680432	0.545694	0.848438	0.000626596	3	Inverse variance weighted	0.543403	0.108524	0.543403	0.108524	2.12997	5.52e-07	23	Inverse variance weighted	-0.107045	0.0590622712058001	0.898485	0.846434	0.953737	0.000438613	-0.385028	0.543403	-0.107045	-0.0581687	-0.326859	-0.984871	0.324687480365724	-0.173931	0.0575933383365579	0.151076765030388	0.451735921702498	-0.149582
2706_69_SERPINA7_Thyroxine_Binding_Globulin	LAT2_Q9GZY6_OID21292_v1_Oncology	9	Inverse variance weighted	-0.236651	0.0868063	0.789266	0.665783	0.935653	0.00640681	9	Inverse variance weighted	0.259129	0.0708325	0.259129	0.0708325	1.48879	0.000253865	8	Inverse variance weighted	-0.137379	0.0201468699378302	0.87164	0.774227	0.981309	0.0230833	-0.236651	0.259129	-0.137379	-0.0355989	-0.201052	-1.76697	0.0772334361052909	-0.0750868	0.00388897237717707	0.150427614785904	0.317288573259802	-0.0164333
7202_107_SEMA6C_SEMA6C	ACOX1_Q15067_OID20124_v1_Cardiometabolic	3	Inverse variance weighted	0.246487	0.110781	1.27952	1.02979	1.58982	0.0260819	3	Inverse variance weighted	0.24556	0.099358	0.24556	0.099358	1.55318	0.0134559	11	Inverse variance weighted	0.150854	0.0262059818489328	1.16283	1.02695	1.31669	0.0173407	0.246487	0.24556	0.150854	0.0370438465093387	0.209443195490661	1.41356453358176	0.157489800881045	-0.0143199	0.0884075709332469	0.150287196473958	-0.0580959	0.358670257940971
13652_2_TOM1L1_TM1L1	ENAH_Q8N8S7_OID20497_v1_Inflammation	6	Inverse variance weighted	-0.133531	0.0640508	0.875001	0.771769	0.992041	0.037091	6	Inverse variance weighted	-0.123464	0.0515763	-0.123464	0.0515763	0.977874	0.0166741	10	Inverse variance weighted	0.159869	0.0127681410274306	1.17336	1.02448	1.34386	0.0209198	-0.133531	-0.123464	0.159869	-0.0197381	-0.113793	-1.54589	0.122131054644267	-0.0447637	0.00528741057789895	0.147817321546297	0.335231618210714	-0.039597
14203_3_ANXA7_ANXA7	F9_P00740_OID20349_v1_Cardiometabolic	5	Inverse variance weighted	-0.153969	0.070834	0.857299	0.746169	0.98498	0.0297311	6	Inverse variance weighted	0.120568	0.056546	0.120568	0.056546	1.26036	0.0329896	4	Inverse variance weighted	-0.187584	0.0184779488888093	0.82896	0.692788	0.991897	0.0404754	-0.153969	0.120568	-0.187584	-0.0226166	-0.131352	-1.22398	0.220960970797109	-0.0588334	0.0136001986406908	0.146890786145088	0.382112512056862	-0.0883309
5005_4_MAPK12_MK12	DLG4_P78352_OID31071_v1_Neurology_II	3	Inverse variance weighted	-0.326169	0.114384	0.721683	0.576741	0.90305	0.00435091	4	Inverse variance weighted	0.446554	0.11436	0.446554	0.11436	1.95561	9.43e-05	23	Inverse variance weighted	-0.107045	0.0511719991205352	0.898485	0.846434	0.953737	0.000438613	-0.326169	0.446554	-0.107045	-0.0478015	-0.278368	-0.934134	0.350234575931647	-0.148099	0.0524955942496088	0.146554314924863	0.454054457592316	-0.160946
10781_19_CLEC4G_CLC4G	ENAH_Q8N8S7_OID20497_v1_Inflammation	6	Inverse variance weighted	-0.133531	0.0640508	0.875001	0.771769	0.992041	0.037091	6	Inverse variance weighted	-0.174796	0.0522124	-0.174796	0.0522124	0.930103	0.000814578	29	Inverse variance weighted	0.111694	0.00959907011828338	1.11817	1.0613	1.17809	2.74e-05	-0.133531	-0.174796	0.111694	-0.0195237	-0.114007	-2.03392	0.0419600279553384	-0.0383379	-0.000709528	0.14621139859573	0.28710919812548	0.0053135990659793
2706_69_SERPINA7_Thyroxine_Binding_Globulin	F9_P00740_OID20349_v1_Cardiometabolic	5	Inverse variance weighted	-0.153969	0.070834	0.857299	0.746169	0.98498	0.0297311	6	Inverse variance weighted	0.162264	0.0732968	0.162264	0.0732968	1.35788	0.0268434	8	Inverse variance weighted	-0.137379	0.0145069929442556	0.87164	0.774227	0.981309	0.0230833	-0.153969	0.162264	-0.137379	-0.0222916	-0.131677	-1.53661	0.124387929674031	-0.0507254	0.00614206171263316	0.144780378283466	0.329452385911128	-0.0398916
2855_49_MAPK3_ERK_1	F9_P00740_OID20349_v1_Cardiometabolic	5	Inverse variance weighted	-0.153969	0.070834	0.857299	0.746169	0.98498	0.0297311	6	Inverse variance weighted	0.12993	0.0559416	0.12993	0.0559416	1.27071	0.0202007	22	Inverse variance weighted	-0.17023	0.00998398897283951	0.843471	0.779551	0.912633	2.3e-05	-0.153969	0.12993	-0.17023	-0.0221179	-0.131851	-2.21534	0.0267366984357798	-0.0416866	-0.00254932	0.143652169519329	0.27074696406645	0.0165573749722076
8261_51_STOM_STOM	ZNF830_Q96NB3_OID31350_v1_Oncology_II	6	Inverse variance weighted	0.31562	0.102845	1.37111	1.1208	1.67732	0.00214855	6	Inverse variance weighted	0.185157	0.0692181	0.185157	0.0692181	1.37826	0.00747333	7	Inverse variance weighted	0.241874	0.020265561601354	1.27363	1.1215	1.44641	0.000194004	0.31562	0.185157	0.241874	0.0447846747825209	0.270834880217479	2.20989063434239	0.0271127533921821	0.00506417404386704	0.0845051755211747	0.141894486805549	0.0160451846650219	0.267743788946077
8469_41_IGFBP2_IGFBP_2	DCTN1_Q14203_OID21399_v1_Oncology	7	Inverse variance weighted	-0.233692	0.0964236	0.791606	0.655287	0.956283	0.0153676	7	Inverse variance weighted	-0.13928	0.0709548	-0.13928	0.0709548	0.999792	0.0496537	6	Inverse variance weighted	0.237934	0.0295047111211274	1.26863	1.00897	1.59511	0.0417107	-0.233692	-0.13928	0.237934	-0.0331394	-0.200553	-1.12319	0.261356799605548	-0.0909686	0.0246898366787378	0.141808030936313	0.389267263402128	-0.105651
9115_78_ADAMDEC1_ADEC1	NEDD4L_Q96PU5_OID30521_v1_Inflammation_II	8	Inverse variance weighted	-0.122354	0.0591621	0.884835	0.787957	0.993624	0.0386292	8	Inverse variance weighted	0.100144	0.0461992	0.100144	0.0461992	1.21009	0.0301849	3	Inverse variance weighted	-0.172762	0.0153056835674311	0.841338	0.712993	0.992786	0.0407823	-0.122354	0.100144	-0.172762	-0.017301	-0.105053	-1.13037	0.258321595586496	-0.0473002	0.0126980995295927	0.141401346298301	0.386584219121256	-0.103782
17343_6_SNPH_SNPH	PPP1R14D_Q9NXH3_OID30997_v1_Neurology_II	3	Inverse variance weighted	-0.300997	0.102968	0.74008	0.604826	0.90558	0.00346441	6	Inverse variance weighted	-0.219822	0.0804885	-0.219822	0.0804885	0.939822	0.00631232	8	Inverse variance weighted	0.193312	0.0224379470383186	1.21326	1.05485	1.39546	0.0067667	-0.300997	-0.219822	0.193312	-0.0424942	-0.258503	-1.89385	0.0582444466829256	-0.0864726	0.00148418973847365	0.141178202903486	0.287287321245472	-0.00493092
14009_65_TNFAIP3_TNFAIP3	F9_P00740_OID20349_v1_Cardiometabolic	5	Inverse variance weighted	-0.153969	0.070834	0.857299	0.746169	0.98498	0.0297311	6	Inverse variance weighted	0.127779	0.0556916	0.127779	0.0556916	1.26736	0.0217676	8	Inverse variance weighted	-0.169322	0.0130090599816523	0.844237	0.744247	0.957659	0.00847184	-0.153969	0.127779	-0.169322	-0.0216358	-0.132333	-1.66313	0.0962856500136385	-0.0471336	0.00386194985254388	0.140520831956801	0.306124360778513	-0.0250827
17343_6_SNPH_SNPH	AARSD1_Q9BTE6_OID21311_v1_Oncology	9	Inverse variance weighted	-0.194255	0.0533754	0.823448	0.741655	0.914261	0.000273263	9	Inverse variance weighted	-0.140814	0.0432584	-0.140814	0.0432584	0.945513	0.00113322	8	Inverse variance weighted	0.193312	0.0150837264570456	1.21326	1.05485	1.39546	0.0067667	-0.194255	-0.140814	0.193312	-0.0272209	-0.167034	-1.80466	0.0711286353228521	-0.056785	0.00234317663369097	0.140129759763785	0.292321885224519	-0.0120624
4876_32_F9_Coagulation_Factor_IX	HMBS_P08397_OID21385_v1_Oncology	15	Inverse variance weighted	-0.128559	0.0461886	0.879362	0.803251	0.962685	0.00538016	15	Inverse variance weighted	0.102137	0.0314446	0.102137	0.0314446	1.17794	0.0011616	5	Inverse variance weighted	-0.174935	0.013828958013082	0.839512	0.722065	0.976062	0.0228994	-0.128559	0.102137	-0.174935	-0.0178673	-0.110691	-1.29202	0.196351222696377	-0.044972	0.00923750747462353	0.138981241482334	0.349816866847242	-0.0718544
12392_30_ARL1_ARL1	ENAH_Q8N8S7_OID20497_v1_Inflammation	6	Inverse variance weighted	-0.133531	0.0640508	0.875001	0.771769	0.992041	0.037091	6	Inverse variance weighted	-0.125186	0.0515977	-0.125186	0.0515977	0.976233	0.0152585	12	Inverse variance weighted	0.148157	0.00931032874216311	1.1597	1.06126	1.26727	0.00106168	-0.133531	-0.125186	0.148157	-0.0185471	-0.114984	-1.9921	0.046359944616177	-0.0367954	-0.000298874	0.138897813576652	0.275557387525463	0.00223823962784101
14009_65_TNFAIP3_TNFAIP3	CHM_P24386_OID30972_v1_Neurology_II	4	Inverse variance weighted	-0.385028	0.112587	0.680432	0.545694	0.848438	0.000626596	3	Inverse variance weighted	0.314393	0.0940344	0.314393	0.0940344	1.64658	0.000827619	8	Inverse variance weighted	-0.169322	0.0315057612466605	0.844237	0.744247	0.957659	0.00847184	-0.385028	0.314393	-0.169322	-0.0532339	-0.331794	-1.68965	0.0910940555550239	-0.114985	0.00851743794063912	0.138259865515578	0.298641364793303	-0.0221216
18188_12_GATM_GATM	PACS2_Q86VP3_OID30186_v1_Cardiometabolic_II	11	Inverse variance weighted	-0.100509	0.0384956	0.904377	0.838651	0.975254	0.00902995	10	Inverse variance weighted	0.104196	0.0356545	0.104196	0.0356545	1.19015	0.00347358	15	Inverse variance weighted	-0.132978	0.00617198242474619	0.875484	0.81414	0.941451	0.000333449	-0.100509	0.104196	-0.132978	-0.0138558	-0.0866531	-2.24496	0.0247710114668094	-0.0259529	-0.00175874	0.137856672732057	0.258215	0.0174983316371146
18244_1_ANXA7_ANXA7	F9_P00740_OID20349_v1_Cardiometabolic	5	Inverse variance weighted	-0.153969	0.070834	0.857299	0.746169	0.98498	0.0297311	6	Inverse variance weighted	0.115321	0.0562669	0.115321	0.0562669	1.25308	0.0404095	4	Inverse variance weighted	-0.184014	0.0178110638581554	0.831924	0.697196	0.992687	0.0412081	-0.153969	0.115321	-0.184014	-0.0212207	-0.132748	-1.19144	0.233482418334721	-0.0561304	0.0136889402588638	0.137825070748126	0.364557442736525	-0.0889073
14157_21_YWHAE_14_3_3E	TK1_P04183_OID31294_v1_Oncology_II	5	Inverse variance weighted	-0.173945	0.064365	0.840343	0.740744	0.953334	0.00688253	5	Inverse variance weighted	-0.17282	0.0753413	-0.17282	0.0753413	0.975163	0.0218007	8	Inverse variance weighted	0.137631	0.0154004468731464	1.14755	1.02072	1.29015	0.0212693	-0.173945	-0.17282	0.137631	-0.0237853	-0.15016	-1.54446	0.122477601480871	-0.0539702	0.00639954413520524	0.136740592727172	0.310271820453193	-0.0367906
8274_64_STX7_Syntaxin_7	LAT_O43561_OID20640_v1_Inflammation	13	Inverse variance weighted	0.131295	0.0659364	1.1403	1.00206	1.29762	0.0464546	12	Inverse variance weighted	0.136639	0.0579394	0.136639	0.0579394	1.28428	0.0183583	8	Inverse variance weighted	0.130513	0.0109269317246467	1.13941	1.01756	1.27586	0.0237164	0.131295	0.136639	0.130513	0.0178332416340171	0.113461856365983	1.63204475724806	0.102670057911184	-0.00358354	0.0392500278143246	0.135825647001818	-0.0272938	0.298945112286863
14009_65_TNFAIP3_TNFAIP3	EIF5_P55010_OID30156_v1_Cardiometabolic_II	4	Inverse variance weighted	-0.294084	0.13621	0.745214	0.570607	0.973251	0.0308459	4	Inverse variance weighted	0.235823	0.0992136	0.235823	0.0992136	1.53769	0.0174577	8	Inverse variance weighted	-0.169322	0.0258071115893817	0.844237	0.744247	0.957659	0.00847184	-0.294084	0.235823	-0.169322	-0.0399301	-0.254154	-1.54725	0.121802459692003	-0.090512	0.0106518303079616	0.135777920506118	0.307776212718948	-0.0362204
2615_60_EFNA5_Ephrin_A5	DCTN1_Q14203_OID21399_v1_Oncology	7	Inverse variance weighted	-0.233692	0.0964236	0.791606	0.655287	0.956283	0.0153676	7	Inverse variance weighted	-0.297275	0.0700777	-0.297275	0.0700777	0.85221	2.21e-05	23	Inverse variance weighted	0.106201	0.0211860292925658	1.11205	1.03568	1.19405	0.00343708	-0.233692	-0.297275	0.106201	-0.0315708	-0.202121	-1.49017	0.136178926299848	-0.0730955	0.00995378249363379	0.135095937894086	0.312785477920882	-0.0425936
18308_30_STXBP6_STXB6	LAT_O43561_OID20640_v1_Inflammation	13	Inverse variance weighted	0.131295	0.0659364	1.1403	1.00206	1.29762	0.0464546	12	Inverse variance weighted	0.140475	0.0464141	0.140475	0.0464141	1.26042	0.00247349	39	Inverse variance weighted	0.126177	0.00711703484008454	1.13448	1.0853	1.1859	2.41e-08	0.131295	0.140475	0.126177	0.0177247887865795	0.113570309213421	2.49047379770434	0.0127572902087468	0.00377540050001376	0.0316741770731452	0.13499962341762	0.0287550758369803	0.241244170998259
18322_15_JMJD6_JMJD6	RABEPK_Q7Z6M1_OID21163_v1_Oncology	9	Inverse variance weighted	0.135275	0.0600626	1.14485	1.01771	1.28788	0.0243074	7	Inverse variance weighted	0.0821122	0.0411063	0.0821122	0.0411063	1.17666	0.0457648	4	Inverse variance weighted	0.221466	0.0194426255340497	1.2479	1.05339	1.47834	0.0104204	0.135275	0.0821122	0.221466	0.018185062421541	0.117089984578459	0.935319275151071	0.349623784690484	-0.0199225	0.0562926084682784	0.134430279824933	-0.147274	0.416134458768869
17712_7_IDI1_IDI1	TTR_P02766_OID30782_v1_Inflammation_II	26	Inverse variance weighted	0.100303	0.0349785	1.10551	1.03225	1.18396	0.00413654	30	Inverse variance weighted	-0.0594096	0.02607	-0.0594096	0.02607	0.991722	0.0226762	5	Inverse variance weighted	-0.226726	0.0191060253144486	0.797139	0.676143	0.939786	0.00694665	0.100303	-0.0594096	-0.226726	0.0134697249407666	0.0868331520592334	0.70499880111539	0.480810982251074	-0.0239781	0.0509175345570858	0.134290514326589	-0.239057	0.50763782734852
9296_15_PTPRD_PTPRD	ACOX1_Q15067_OID20124_v1_Cardiometabolic	3	Inverse variance weighted	0.246487	0.110781	1.27952	1.02979	1.58982	0.0260819	3	Inverse variance weighted	0.222549	0.0871845	0.222549	0.0871845	1.48206	0.0106916	9	Inverse variance weighted	0.147356	0.0220371071450815	1.15877	1.00842	1.33153	0.0376887	0.246487	0.222549	0.147356	0.0327938411939179	0.213693200806082	1.48811915184781	0.136719473567091	-0.0103989	0.0759865711982777	0.133044889207271	-0.0421884	0.308278157674016
9758_17_RPS4X_RS4X	F9_P00740_OID20349_v1_Cardiometabolic	5	Inverse variance weighted	-0.153969	0.070834	0.857299	0.746169	0.98498	0.0297311	6	Inverse variance weighted	0.181495	0.0551595	0.181495	0.0551595	1.3359	0.00100059	13	Inverse variance weighted	-0.110686	0.0115202259995805	0.89522	0.809269	0.990299	0.0316118	-0.153969	0.181495	-0.110686	-0.0200889	-0.13388	-1.74379	0.0811952633308568	-0.0426685	0.0024907582441345	0.13047383443616	0.277124713211788	-0.016177
6925_26_SNX8_SNX8	CHM_P24386_OID30972_v1_Neurology_II	4	Inverse variance weighted	-0.385028	0.112587	0.680432	0.545694	0.848438	0.000626596	3	Inverse variance weighted	0.486566	0.116272	0.486566	0.116272	2.04308	2.86e-05	10	Inverse variance weighted	-0.101547	0.0567032462233695	0.903439	0.839103	0.972708	0.00705682	-0.385028	0.486566	-0.101547	-0.0494092	-0.335618	-0.871364	0.383555245533504	-0.160548	0.0617291753966971	0.12832637600248	0.41697680955396	-0.160324
2578_67_CCL2_MCP_1	GTF2IRD1_Q9UHL9_OID31264_v1_Oncology_II	7	Inverse variance weighted	-0.139758	0.0547441	0.869568	0.781096	0.968061	0.0106819	7	Inverse variance weighted	0.112432	0.0418237	0.112432	0.0418237	1.21459	0.00718303	7	Inverse variance weighted	-0.159	0.0103930748041326	0.852997	0.760901	0.95624	0.00637915	-0.139758	0.112432	-0.159	-0.0178766	-0.121882	-1.72005	0.0854228421847491	-0.0382471	0.00249378907463218	0.127911169829986	0.273665934525366	-0.0178436
14157_21_YWHAE_14_3_3E	LAT_O43561_OID20640_v1_Inflammation	13	Inverse variance weighted	0.131295	0.0659364	1.1403	1.00206	1.29762	0.0464546	12	Inverse variance weighted	0.12111	0.0486756	0.12111	0.0486756	1.24174	0.0128423	8	Inverse variance weighted	0.137631	0.0101189893745686	1.14755	1.02072	1.29015	0.0212693	0.131295	0.12111	0.137631	0.0166685361364092	0.114626561863591	1.64725305259249	0.0995060432660755	-0.00316468	0.0365017553105637	0.126954748427921	-0.0241036	0.278013085534722
12956_40_KIAA1279_KBP	NEDD4L_Q96PU5_OID30521_v1_Inflammation_II	8	Inverse variance weighted	-0.122354	0.0591621	0.884835	0.787957	0.993624	0.0386292	8	Inverse variance weighted	0.1153	0.0466674	0.1153	0.0466674	1.2297	0.0134857	7	Inverse variance weighted	-0.134352	0.0104135733395497	0.874283	0.767652	0.995725	0.0429131	-0.122354	0.1153	-0.134352	-0.0154908	-0.106863	-1.48755	0.136868371071291	-0.0359014	0.00491984392028008	0.126605930119173	0.293421728740304	-0.0402099
12956_40_KIAA1279_KBP	F9_P00740_OID20349_v1_Cardiometabolic	5	Inverse variance weighted	-0.153969	0.070834	0.857299	0.746169	0.98498	0.0297311	6	Inverse variance weighted	0.143372	0.0581549	0.143372	0.0581549	1.2935	0.0136884	7	Inverse variance weighted	-0.134352	0.012206898978416	0.874283	0.767652	0.995725	0.0429131	-0.153969	0.143372	-0.134352	-0.0192622	-0.134706	-1.57798	0.114570786137199	-0.0431877	0.00466331044901399	0.125104735087407	0.280496865621583	-0.0302874
17158_17_UBE2G1_UB2G1	LAMP2_P13473_OID21035_v1_Neurology	6	Inverse variance weighted	-0.208523	0.0980905	0.811782	0.669797	0.983866	0.0335177	6	Inverse variance weighted	0.155534	0.0730496	0.155534	0.0730496	1.34812	0.0332418	3	Inverse variance weighted	-0.16757	0.017435966825939	0.845717	0.724504	0.987211	0.0337473	-0.208523	0.155534	-0.16757	-0.0260628	-0.182461	-1.49477	0.134974363183112	-0.0602373	0.00811172715674307	0.124987206223306	0.288875196963727	-0.0389008
14009_65_TNFAIP3_TNFAIP3	DLG4_P78352_OID31071_v1_Neurology_II	3	Inverse variance weighted	-0.326169	0.114384	0.721683	0.576741	0.90305	0.00435091	4	Inverse variance weighted	0.240434	0.0866459	0.240434	0.0866459	1.50721	0.00552178	8	Inverse variance weighted	-0.169322	0.0235073196276482	0.844237	0.744247	0.957659	0.00847184	-0.326169	0.240434	-0.169322	-0.0407109	-0.285458	-1.73184	0.0833022177532037	-0.0867852	0.00536345165603198	0.124815210831814	0.266074185729484	-0.0164438
17343_6_SNPH_SNPH	RABEPK_Q7Z6M1_OID21163_v1_Oncology	9	Inverse variance weighted	0.135275	0.0600626	1.14485	1.01771	1.28788	0.0243074	7	Inverse variance weighted	0.0871797	0.044052	0.0871797	0.044052	1.18949	0.0478141	8	Inverse variance weighted	0.193312	0.0143235127908878	1.21326	1.05485	1.39546	0.0067667	0.135275	0.0871797	0.193312	0.0168528581465003	0.1184221888535	1.1765869443159	0.239360411264968	-0.0112212	0.0449269432166404	0.124582164414257	-0.0829512	0.332115524725269
13578_98_ABLIM3_ABLM3	NAPRT_Q6XQN6_OID31114_v1_Neurology_II	37	Inverse variance weighted	0.100998	0.0160277	1.10627	1.07206	1.14158	2.95e-10	34	Inverse variance weighted	0.0618332	0.014818	0.0618332	0.014818	1.09513	3.01e-05	4	Inverse variance weighted	0.20303	0.0187062787035713	1.22511	1.02292	1.46726	0.0273673	0.100998	0.0618332	0.20303	0.0125539683933819	0.0884441476066181	0.671109876652547	0.50215053551528	-0.0241103	0.0492182746523816	0.124299035373906	-0.238721	0.487318740206813
14273_19_PREP_PPCE	SCRG1_O75711_OID30333_v1_Cardiometabolic_II	10	Inverse variance weighted	0.136338	0.0642459	1.14607	1.01047	1.29986	0.0338267	9	Inverse variance weighted	-0.121618	0.05902	-0.121618	0.05902	0.994079	0.0393395	17	Inverse variance weighted	-0.139267	0.00877332511946062	0.869996	0.81037	0.93401	0.000120736	0.136338	-0.121618	-0.139267	0.0169372630533616	0.119401047946638	1.93054090926051	0.0535398514484164	-0.000258454	0.0341329802875044	0.124229667575694	-0.00189568	0.250355017875382
8942_2_MRPL21_RM21	ACOX1_Q15067_OID20124_v1_Cardiometabolic	3	Inverse variance weighted	0.246487	0.110781	1.27952	1.02979	1.58982	0.0260819	3	Inverse variance weighted	0.249435	0.097268	0.249435	0.097268	1.55283	0.0103352	12	Inverse variance weighted	0.122586	0.0249887244292196	1.13042	1.0273	1.24388	0.0120075	0.246487	0.249435	0.122586	0.0305771507901598	0.21590989120984	1.22363792024556	0.221088847992945	-0.0184007	0.0795550506714302	0.124051757617992	-0.074652	0.322755508873486
6549_60_VSTM2L_VTM2L	CHM_P24386_OID30972_v1_Neurology_II	4	Inverse variance weighted	-0.385028	0.112587	0.680432	0.545694	0.848438	0.000626596	3	Inverse variance weighted	0.184536	0.0919095	0.184536	0.0919095	1.44005	0.0446645	6	Inverse variance weighted	-0.257971	0.0302951873913911	0.772618	0.638462	0.934963	0.00802317	-0.385028	0.184536	-0.257971	-0.0476049	-0.337423	-1.57137	0.116096770780534	-0.106984	0.0117736239748503	0.123640363283107	0.277859381725201	-0.0305787
9296_15_PTPRD_PTPRD	LAT_O43561_OID20640_v1_Inflammation	13	Inverse variance weighted	0.131295	0.0659364	1.1403	1.00206	1.29762	0.0464546	12	Inverse variance weighted	0.109677	0.0454198	0.109677	0.0454198	1.21982	0.0157466	9	Inverse variance weighted	0.147356	0.0115749847820178	1.15877	1.00842	1.33153	0.0376887	0.131295	0.109677	0.147356	0.0161615184807074	0.115133579519293	1.39624533293685	0.162640629668675	-0.00652545	0.0388484886534622	0.12309308364816	-0.0497006	0.295886817141202
8065_245_PATE4_PATE4	ACOX1_Q15067_OID20124_v1_Cardiometabolic	3	Inverse variance weighted	0.246487	0.110781	1.27952	1.02979	1.58982	0.0260819	3	Inverse variance weighted	0.262355	0.0881293	0.262355	0.0881293	1.5451	0.0029115	7	Inverse variance weighted	0.115642	0.0239701022970207	1.12259	1.00851	1.24958	0.0344258	0.246487	0.262355	0.115642	0.0303393601693145	0.216147681830686	1.26571675804176	0.205614506425717	-0.016642	0.0773207606714751	0.12308703907167	-0.0675169	0.313690975574591
5307_12_F9_Coagulation_Factor_IXab	HMBS_P08397_OID21385_v1_Oncology	15	Inverse variance weighted	-0.128559	0.0461886	0.879362	0.803251	0.962685	0.00538016	15	Inverse variance weighted	0.101409	0.0315436	0.101409	0.0315436	1.17731	0.00130493	4	Inverse variance weighted	-0.155827	0.0127809541961525	0.855707	0.73237	0.999817	0.0497265	-0.128559	0.101409	-0.155827	-0.0158023	-0.112756	-1.23639	0.216311884169421	-0.040853	0.00924836615894022	0.12291896116698	0.317776771000296	-0.0719388
2855_49_MAPK3_ERK_1	GFAP_P14136_OID21247_v1_Oncology	18	Inverse variance weighted	-0.104044	0.0455265	0.901186	0.824255	0.985297	0.0222926	15	Inverse variance weighted	0.0749976	0.0355761	0.0749976	0.0355761	1.15572	0.035023	22	Inverse variance weighted	-0.17023	0.00734628204175938	0.843471	0.779551	0.912633	2.3e-05	-0.104044	0.0749976	-0.17023	-0.0127668	-0.0912768	-1.73786	0.0822353192896954	-0.0271655	0.00163189617211374	0.122706350937656	0.261097428161959	-0.0156847
8942_2_MRPL21_RM21	ENAH_Q8N8S7_OID20497_v1_Inflammation	6	Inverse variance weighted	-0.133531	0.0640508	0.875001	0.771769	0.992041	0.037091	6	Inverse variance weighted	-0.133386	0.051351	-0.133386	0.051351	0.967792	0.00938959	12	Inverse variance weighted	0.122586	0.00909419113633206	1.13042	1.0273	1.24388	0.0120075	-0.133531	-0.133386	0.122586	-0.0163512	-0.117179	-1.79798	0.0721797943017013	-0.0341758	0.00147341887397495	0.12245273595713	0.25593978249631	-0.0110343
19622_7_INHBA_Activin_A	SCRG1_O75711_OID30333_v1_Cardiometabolic_II	10	Inverse variance weighted	0.136338	0.0642459	1.14607	1.01047	1.29986	0.0338267	9	Inverse variance weighted	-0.138332	0.0594612	-0.138332	0.0594612	0.978447	0.0199956	9	Inverse variance weighted	-0.120574	0.0103953440894264	0.886411	0.799392	0.982902	0.0221889	0.136338	-0.138332	-0.120574	0.0166793506076371	0.119658960392363	1.60450202168896	0.108603439191354	-0.00369552	0.0370542250229129	0.122337958313398	-0.0271055	0.27178145857266
19228_11_BAG2_BAG_2	NAPRT_Q6XQN6_OID31114_v1_Neurology_II	37	Inverse variance weighted	0.100998	0.0160277	1.10627	1.07206	1.14158	2.95e-10	34	Inverse variance weighted	0.0381833	0.0153887	0.0381833	0.0153887	1.07073	0.0130923	5	Inverse variance weighted	0.32298	0.0438690268271262	1.38124	1.05843	1.8025	0.0174014	0.100998	0.0381833	0.32298	0.0123324551210216	0.0886656608789784	0.281119870053646	0.778618461359465	-0.0736508	0.0983157477021889	0.122105793745911	-0.72923	0.973441402631599
19282_3_RAB13_RAB13	RGS10_O43665_OID30999_v1_Neurology_II	4	Inverse variance weighted	0.429657	0.156655	1.53673	1.13045	2.08903	0.00609378	4	Inverse variance weighted	0.28331	0.115083	0.28331	0.115083	1.66341	0.0138246	7	Inverse variance weighted	0.183237	0.0361739653769804	1.2011	1.01575	1.42027	0.0321322	0.429657	0.28331	0.183237	0.0519127899853445	0.377744211014655	1.43508707006115	0.151262287598468	-0.0189882	0.122813762124226	0.120823796341083	-0.0441938	0.285841408003092
8469_41_IGFBP2_IGFBP_2	DLG4_P78352_OID31071_v1_Neurology_II	3	Inverse variance weighted	-0.326169	0.114384	0.721683	0.576741	0.90305	0.00435091	4	Inverse variance weighted	-0.164838	0.0822309	-0.164838	0.0822309	0.996342	0.045009	6	Inverse variance weighted	0.237934	0.0309288514440497	1.26863	1.00897	1.59511	0.0417107	-0.326169	-0.164838	0.237934	-0.0392205	-0.286949	-1.26809	0.204766833736344	-0.099841	0.0214000700825143	0.120245755986964	0.306101817798885	-0.0656103
18839_24_TG_Thyroglobulin	ARHGAP1_Q07960_OID21202_v1_Oncology	13	Inverse variance weighted	0.113003	0.0451422	1.11964	1.02483	1.22321	0.0123051	11	Inverse variance weighted	0.119271	0.0399568	0.119271	0.0399568	1.21846	0.00283577	20	Inverse variance weighted	0.113031	0.00613936970005492	1.11967	1.04699	1.19739	0.000963515	0.113003	0.119271	0.113031	0.0134813690215128	0.0995218969784872	2.19588812535466	0.0280999518766869	0.00144820440940518	0.0255145336336205	0.119300702525826	0.0128155978200239	0.225785807231629
19282_3_RAB13_RAB13	RABEPK_Q7Z6M1_OID21163_v1_Oncology	9	Inverse variance weighted	0.135275	0.0600626	1.14485	1.01771	1.28788	0.0243074	7	Inverse variance weighted	0.0878638	0.0411495	0.0878638	0.0411495	1.18355	0.0327421	7	Inverse variance weighted	0.183237	0.0160810961079097	1.2011	1.01575	1.42027	0.0321322	0.135275	0.0878638	0.183237	0.0160998814434757	0.119175165556524	1.00116816263269	0.316745515739867	-0.0154191	0.0476188298149787	0.119015899831664	-0.113983	0.352014882796372
17802_4_NANS_SIAS	RGS10_O43665_OID30999_v1_Neurology_II	4	Inverse variance weighted	0.429657	0.156655	1.53673	1.13045	2.08903	0.00609378	4	Inverse variance weighted	0.339478	0.122504	0.339478	0.122504	1.7853	0.00558566	7	Inverse variance weighted	0.149404	0.0426863572594828	1.16114	1.02342	1.31739	0.0203699	0.429657	0.339478	0.149404	0.0507193465808329	0.378937654419167	1.18818633954917	0.234760004370349	-0.0329459	0.134384606809419	0.11804613089694	-0.0766796	0.31277183077815
17396_23_ADH1A_ADH1A	LAT2_Q9GZY6_OID21292_v1_Oncology	9	Inverse variance weighted	-0.236651	0.0868063	0.789266	0.665783	0.935653	0.00640681	9	Inverse variance weighted	0.139196	0.0692931	0.139196	0.0692931	1.31654	0.0445586	6	Inverse variance weighted	-0.200531	0.0184023159626307	0.818296	0.702078	0.953752	0.0102912	-0.236651	0.139196	-0.200531	-0.0279131	-0.208738	-1.51682	0.129310980086341	-0.0639816	0.00815545415511803	0.117950264715784	0.270362430433808	-0.0344619
8250_2_PTPRJ_PTPRJ	NEDD4L_Q96PU5_OID30521_v1_Inflammation_II	8	Inverse variance weighted	-0.122354	0.0591621	0.884835	0.787957	0.993624	0.0386292	8	Inverse variance weighted	0.129	0.0467862	0.129	0.0467862	1.24695	0.00582964	30	Inverse variance weighted	-0.111195	0.00713927008472883	0.894764	0.836595	0.956978	0.00118609	-0.122354	0.129	-0.111195	-0.0143441	-0.10801	-2.00918	0.0445180706056793	-0.028337	-0.000351108	0.11723409625089	0.231598589775212	0.00286960272656799
2706_69_SERPINA7_Thyroxine_Binding_Globulin	PACS2_Q86VP3_OID30186_v1_Cardiometabolic_II	11	Inverse variance weighted	-0.100509	0.0384956	0.904377	0.838651	0.975254	0.00902995	10	Inverse variance weighted	0.0853465	0.036228	0.0853465	0.036228	1.16924	0.018482	8	Inverse variance weighted	-0.137379	0.00886338933529719	0.87164	0.774227	0.981309	0.0230833	-0.100509	0.0853465	-0.137379	-0.0117248	-0.0887841	-1.32284	0.185888986646531	-0.0290971	0.00564740766624482	0.1166546881027	0.289497506416273	-0.0561881
13636_20_NAP1L1_NP1L1	F9_P00740_OID20349_v1_Cardiometabolic	5	Inverse variance weighted	-0.153969	0.070834	0.857299	0.746169	0.98498	0.0297311	6	Inverse variance weighted	0.114486	0.0558885	0.114486	0.0558885	1.25111	0.040514	5	Inverse variance weighted	-0.156668	0.0138302890750767	0.854988	0.733402	0.996731	0.0453025	-0.153969	0.114486	-0.156668	-0.0179363	-0.136032	-1.29688	0.194670769396864	-0.0450437	0.00917107258338038	0.116493129780059	0.292550791032088	-0.0595645
18322_15_JMJD6_JMJD6	TMPRSS11D_O60235_OID31103_v1_Neurology_II	11	Inverse variance weighted	-0.120792	0.0458613	0.886219	0.810033	0.969569	0.00844239	11	Inverse variance weighted	-0.0634519	0.0321957	-0.0634519	0.0321957	0.999652	0.0487446	4	Inverse variance weighted	0.221466	0.0192560682755828	1.2479	1.05339	1.47834	0.0104204	-0.120792	-0.0634519	0.221466	-0.0140524	-0.106739	-0.729767	0.465532894092998	-0.0517943	0.0236894593047962	0.116336194710783	0.428790830483598	-0.196118
6925_26_SNX8_SNX8	DLG4_P78352_OID31071_v1_Neurology_II	3	Inverse variance weighted	-0.326169	0.114384	0.721683	0.576741	0.90305	0.00435091	4	Inverse variance weighted	0.372883	0.1293	0.372883	0.1293	1.8707	0.00392833	10	Inverse variance weighted	-0.101547	0.0483653998975925	0.903439	0.839103	0.972708	0.00705682	-0.326169	0.372883	-0.101547	-0.0378651	-0.288304	-0.782896	0.433688266420059	-0.132661	0.0569311122522601	0.116090223756505	0.406725094863385	-0.174545
7251_64_C1QTNF3_C1QT3	NEDD4L_Q96PU5_OID30521_v1_Inflammation_II	8	Inverse variance weighted	-0.122354	0.0591621	0.884835	0.787957	0.993624	0.0386292	8	Inverse variance weighted	0.134581	0.0524107	0.134581	0.0524107	1.26783	0.0102345	15	Inverse variance weighted	-0.103846	0.00840514387764118	0.901364	0.826859	0.982583	0.0183157	-0.122354	0.134581	-0.103846	-0.0139757	-0.108378	-1.66275	0.0963616838357244	-0.0304498	0.00249839522232599	0.114223242986526	0.248865862071864	-0.0204194
9853_3_IFIT2_IFIT2	LAT_O43561_OID20640_v1_Inflammation	13	Inverse variance weighted	0.131295	0.0659364	1.1403	1.00206	1.29762	0.0464546	12	Inverse variance weighted	0.142204	0.0447866	0.142204	0.0447866	1.25858	0.00149766	15	Inverse variance weighted	0.105389	0.00763381252191309	1.11114	1.02749	1.20161	0.00831406	0.131295	0.142204	0.105389	0.0149867710829848	0.116308326917015	1.96320921426414	0.0496218691410463	2.44985400351012e-05	0.0299490436259344	0.114145701639103	0.000186591429598546	0.228104811848607
17802_4_NANS_SIAS	RABEPK_Q7Z6M1_OID21163_v1_Oncology	9	Inverse variance weighted	0.135275	0.0600626	1.14485	1.01771	1.28788	0.0243074	7	Inverse variance weighted	0.100312	0.0414722	0.100312	0.0414722	1.19913	0.0155729	7	Inverse variance weighted	0.149404	0.0104842619179451	1.16114	1.02342	1.31739	0.0203699	0.135275	0.100312	0.149404	0.0149869698141018	0.120288077185898	1.42947304554169	0.152868316789517	-0.00556218	0.0355361231732742	0.110788871609867	-0.0411176	0.262695330449777
7202_107_SEMA6C_SEMA6C	GFAP_P14136_OID21247_v1_Oncology	18	Inverse variance weighted	-0.104044	0.0455265	0.901186	0.824255	0.985297	0.0222926	15	Inverse variance weighted	-0.0762504	0.0379468	-0.0762504	0.0379468	0.998127	0.0444948	11	Inverse variance weighted	0.150854	0.0099922910784106	1.16283	1.02695	1.31669	0.0173407	-0.104044	-0.0762504	0.150854	-0.0115027	-0.0925409	-1.15116	0.249667164874783	-0.0310876	0.00808218286528308	0.110556556295379	0.298793805889033	-0.0776807
9296_15_PTPRD_PTPRD	NAPRT_Q6XQN6_OID31114_v1_Neurology_II	37	Inverse variance weighted	0.100998	0.0160277	1.10627	1.07206	1.14158	2.95e-10	34	Inverse variance weighted	0.0741009	0.0179019	0.0741009	0.0179019	1.11537	3.48e-05	9	Inverse variance weighted	0.147356	0.0105320747760461	1.15877	1.00842	1.33153	0.0376887	0.100998	0.0741009	0.147356	0.0109191931544699	0.0900789228455301	1.03675613653107	0.299849522563945	-0.00972367	0.0315620597155202	0.108112839990697	-0.0962758	0.312501469983065
13673_21_CCT7_TCPH	SARG_Q9BW04_OID30331_v1_Cardiometabolic_II	8	Inverse variance weighted	-0.130894	0.0582651	0.877311	0.782631	0.983445	0.0246708	7	Inverse variance weighted	-0.121699	0.0561026	-0.121699	0.0561026	0.988331	0.0300662	10	Inverse variance weighted	0.114912	0.00834229090664911	1.12177	1.03371	1.21734	0.00587435	-0.130894	-0.121699	0.114912	-0.0139846	-0.116909	-1.67635	0.0936696651298674	-0.0303355	0.00236629118261901	0.106839320555269	0.231756595457883	-0.018078
14273_19_PREP_PPCE	F9_P00740_OID20349_v1_Cardiometabolic	5	Inverse variance weighted	-0.153969	0.070834	0.857299	0.746169	0.98498	0.0297311	6	Inverse variance weighted	0.11765	0.0549731	0.11765	0.0549731	1.25282	0.0323432	17	Inverse variance weighted	-0.139267	0.00820240469232735	0.869996	0.81037	0.93401	0.000120736	-0.153969	0.11765	-0.139267	-0.0163848	-0.137584	-1.99756	0.0457648589549832	-0.0324615	-0.000308046	0.106416181806599	0.210831655621691	0.00200070799150721
18188_12_GATM_GATM	MRPL58_Q14197_OID31036_v1_Neurology_II	7	Inverse variance weighted	-0.201941	0.0894902	0.817143	0.685682	0.973809	0.0240351	7	Inverse variance weighted	0.161594	0.0626677	0.161594	0.0626677	1.32899	0.00992041	15	Inverse variance weighted	-0.132978	0.0112624275087334	0.875484	0.81414	0.941451	0.000333449	-0.201941	0.161594	-0.132978	-0.0214885	-0.180452	-1.90798	0.0563940356867265	-0.0435628	0.000585891903678817	0.106409835433977	0.215720978993606	-0.00290131
9115_78_ADAMDEC1_ADEC1	HMBS_P08397_OID21385_v1_Oncology	15	Inverse variance weighted	-0.128559	0.0461886	0.879362	0.803251	0.962685	0.00538016	15	Inverse variance weighted	0.078843	0.0306175	0.078843	0.0306175	1.14896	0.0100212	3	Inverse variance weighted	-0.172762	0.0147880408571533	0.841338	0.712993	0.992786	0.0407823	-0.128559	0.078843	-0.172762	-0.0136211	-0.114938	-0.921087	0.357005261831071	-0.0426056	0.0153634951136568	0.10595209082875	0.33140984687156	-0.119506
4703_87_LTA_TNF_b	KIR3DL2_P43630_OID31191_v1_Oncology_II	6	Inverse variance weighted	0.192786	0.0839327	1.21262	1.02868	1.42946	0.021624	8	Inverse variance weighted	-0.0702221	0.0339725	-0.0702221	0.0339725	0.996371	0.0387315	3	Inverse variance weighted	-0.289985	0.0343207721316733	0.748274	0.593691	0.943109	0.0140452	0.192786	-0.0702221	-0.289985	0.020363374731404	0.172422397268596	0.593325075941735	0.552963620124321	-0.0469053	0.0876320881094837	0.105626958463532	-0.243303	0.454556823360822
11288_26_NT5C2_5NTC	F9_P00740_OID20349_v1_Cardiometabolic	5	Inverse variance weighted	-0.153969	0.070834	0.857299	0.746169	0.98498	0.0297311	6	Inverse variance weighted	0.139316	0.0552715	0.139316	0.0552715	1.28101	0.0117165	16	Inverse variance weighted	-0.116589	0.00865037972164281	0.889951	0.832892	0.95092	0.000563558	-0.153969	0.139316	-0.116589	-0.0162426	-0.137726	-1.87768	0.0604255089224078	-0.0331974	0.000712134306583977	0.105492944541521	0.215611078332298	-0.00462519
13399_33_RELL1_RELL1	RPE_Q96AT9_OID31324_v1_Oncology_II	6	Inverse variance weighted	-0.18693	0.0812808	0.829502	0.707342	0.972758	0.0214591	8	Inverse variance weighted	0.156223	0.0648719	0.156223	0.0648719	1.3276	0.0160322	13	Inverse variance weighted	-0.125978	0.0116119767185293	0.881634	0.807213	0.962916	0.00511227	-0.18693	0.156223	-0.125978	-0.0196808	-0.16725	-1.69487	0.0901004639414949	-0.0424402	0.00307870659719816	0.105284007676698	0.227037828563091	-0.0164698
11160_56_RNF122_RN122	RGS10_O43665_OID30999_v1_Neurology_II	4	Inverse variance weighted	0.429657	0.156655	1.53673	1.13045	2.08903	0.00609378	4	Inverse variance weighted	0.360946	0.121047	0.360946	0.121047	1.81884	0.00286499	13	Inverse variance weighted	0.125015	0.0440555235943494	1.13317	1.03708	1.23815	0.00568403	0.429657	0.360946	0.125015	0.0451235979130041	0.384533403086996	1.02424382305586	0.305720124567713	-0.0412252	0.131472424157929	0.10502237321394	-0.0959492	0.305993906422879
5340_24_CASP10_Caspase_10	NAPRT_Q6XQN6_OID31114_v1_Neurology_II	37	Inverse variance weighted	0.100998	0.0160277	1.10627	1.07206	1.14158	2.95e-10	34	Inverse variance weighted	0.0411869	0.017417	0.0411869	0.017417	1.07823	0.0180423	3	Inverse variance weighted	0.252413	0.0281315014562403	1.28713	1.03463	1.60125	0.0234794	0.100998	0.0411869	0.252413	0.0103961104954458	0.0906020055045542	0.369554057099205	0.711714788357967	-0.0447416	0.0655338533496768	0.102933707153961	-0.442995	0.648862136692499
15414_316_LDHA_LDHA	TMPRSS11D_O60235_OID31103_v1_Neurology_II	11	Inverse variance weighted	-0.120792	0.0458613	0.886219	0.810033	0.969569	0.00844239	11	Inverse variance weighted	-0.0897097	0.0359271	-0.0897097	0.0359271	0.980892	0.0125252	10	Inverse variance weighted	0.13816	0.00969075952323823	1.14816	1.00855	1.3071	0.0367397	-0.120792	-0.0897097	0.13816	-0.0123943	-0.108397	-1.27899	0.200902233675484	-0.0313882	0.00659954972255797	0.102609282897448	0.259854401364067	-0.0546358
7251_64_C1QTNF3_C1QT3	SCRG1_O75711_OID30333_v1_Cardiometabolic_II	10	Inverse variance weighted	0.136338	0.0642459	1.14607	1.01047	1.29986	0.0338267	9	Inverse variance weighted	-0.13259	0.0650913	-0.13259	0.0650913	0.995001	0.0416512	15	Inverse variance weighted	-0.103846	0.00976626741184481	0.901364	0.826859	0.982583	0.0183157	0.136338	-0.13259	-0.103846	0.0137689973729155	0.122569313627084	1.40985258669203	0.158583215191157	-0.00537289	0.0329108815001313	0.100991403457503	-0.0394085	0.241391295364744
16853_5_NRK1_NRK1	RABEPK_Q7Z6M1_OID21163_v1_Oncology	9	Inverse variance weighted	0.135275	0.0600626	1.14485	1.01771	1.28788	0.0243074	7	Inverse variance weighted	0.12333	0.0411621	0.12333	0.0411621	1.22631	0.00273372	15	Inverse variance weighted	0.110117	0.00658161283455743	1.11641	1.0362	1.20283	0.00379462	0.135275	0.12333	0.110117	0.0135806903950629	0.121694356604937	2.06342894005495	0.0390718927227476	0.000680729239330302	0.0264806515507954	0.100393167078795	0.00503218630802103	0.195754147849569
9931_20_KRT1_Keratin_1	ARHGAP1_Q07960_OID21202_v1_Oncology	13	Inverse variance weighted	0.113003	0.0451422	1.11964	1.02483	1.22321	0.0123051	11	Inverse variance weighted	0.0986333	0.0400883	0.0986333	0.0400883	1.19388	0.0138781	14	Inverse variance weighted	0.114555	0.00747184317349577	1.12137	1.0061	1.24986	0.0384638	0.113003	0.0986333	0.114555	0.0112989076274763	0.101704358372524	1.51219817722567	0.130483454609449	-0.0033459	0.0259437202475281	0.0999874430839578	-0.0296089	0.229583809086793
13545_97_EIF1AD_EIF1A	F9_P00740_OID20349_v1_Cardiometabolic	5	Inverse variance weighted	-0.153969	0.070834	0.857299	0.746169	0.98498	0.0297311	6	Inverse variance weighted	0.150849	0.0546538	0.150849	0.0546538	1.2943	0.00577858	15	Inverse variance weighted	-0.101959	0.00906978329607671	0.903067	0.839771	0.971133	0.00595849	-0.153969	0.150849	-0.101959	-0.0153804	-0.138588	-1.69579	0.0899259687237089	-0.0331572	0.00239634237033043	0.0998932535533438	0.215350336662876	-0.0155638
11160_56_RNF122_RN122	RABEPK_Q7Z6M1_OID21163_v1_Oncology	9	Inverse variance weighted	0.135275	0.0600626	1.14485	1.01771	1.28788	0.0243074	7	Inverse variance weighted	0.107466	0.0423548	0.107466	0.0423548	1.20983	0.0111717	13	Inverse variance weighted	0.125015	0.00725642939414923	1.13317	1.03708	1.23815	0.00568403	0.135275	0.107466	0.125015	0.0134348257826534	0.121840221217347	1.85143753944409	0.064106632728028	-0.000787776	0.0276574273951859	0.0993148853435875	-0.00582351	0.204453282468169
3864_5_RPS7_RS7	F9_P00740_OID20349_v1_Cardiometabolic	5	Inverse variance weighted	-0.153969	0.070834	0.857299	0.746169	0.98498	0.0297311	6	Inverse variance weighted	0.141447	0.054883	0.141447	0.054883	1.28277	0.00995903	5	Inverse variance weighted	-0.108087	0.00955549862845956	0.89755	0.811298	0.992971	0.0360071	-0.153969	0.141447	-0.108087	-0.0152886	-0.13868	-1.59998	0.109603519309906	-0.0340174	0.00344019210944762	0.0992967186953187	0.220936890602877	-0.0223435
12650_43_GNAI3_GNAI3	RGS10_O43665_OID30999_v1_Neurology_II	4	Inverse variance weighted	0.429657	0.156655	1.53673	1.13045	2.08903	0.00609378	4	Inverse variance weighted	0.288586	0.119284	0.288586	0.119284	1.68604	0.0155499	7	Inverse variance weighted	0.144954	0.0358581339138556	1.15599	1.00923	1.32408	0.0363767	0.429657	0.288586	0.144954	0.0418317009205035	0.387825300079496	1.16658889782158	0.243376428983044	-0.0284502	0.112113643391661	0.0973606872997364	-0.0662162	0.260937545834754
17158_17_UBE2G1_UB2G1	PHOSPHO1_Q8TCT1_OID20922_v1_Neurology	3	Inverse variance weighted	0.304333	0.0916527	1.35572	1.1328	1.62251	0.000898558	4	Inverse variance weighted	-0.17499	0.0755201	-0.17499	0.0755201	0.97339	0.0204965	3	Inverse variance weighted	-0.16757	0.0186967453076061	0.845717	0.724504	0.987211	0.0337473	0.304333	-0.17499	-0.16757	0.0293230654317789	0.275009855568221	1.56835	0.116799162082254	-0.00732256	0.065968686234687	0.0963519337159681	-0.024061	0.21676487058292
4145_58_NTF3_Neurotrophin_3	LAT_O43561_OID20640_v1_Inflammation	13	Inverse variance weighted	0.131295	0.0659364	1.1403	1.00206	1.29762	0.0464546	12	Inverse variance weighted	0.124488	0.054039	0.124488	0.054039	1.25911	0.0212413	17	Inverse variance weighted	0.10072	0.00844968847698286	1.10597	1.00122	1.22167	0.0472457	0.131295	0.124488	0.10072	0.0125384064974621	0.118756691502538	1.48388979447195	0.137838159767747	-0.00402298	0.0290997959123485	0.0954979027279612	-0.0306408	0.221636575589049
15414_316_LDHA_LDHA	MED18_Q9BUE0_OID21236_v1_Oncology	6	Inverse variance weighted	0.330087	0.113823	1.39109	1.11293	1.73878	0.00373165	4	Inverse variance weighted	0.227182	0.0805682	0.227182	0.0805682	1.46975	0.00480618	10	Inverse variance weighted	0.13816	0.0204583726635039	1.14816	1.00855	1.3071	0.0367397	0.330087	0.227182	0.13816	0.0313875271927968	0.298699939807203	1.53421426567274	0.124976949221699	-0.00871088	0.0714859376132644	0.0950885154109677	-0.0263896	0.21656665205427
12392_30_ARL1_ARL1	RABEPK_Q7Z6M1_OID21163_v1_Oncology	9	Inverse variance weighted	0.135275	0.0600626	1.14485	1.01771	1.28788	0.0243074	7	Inverse variance weighted	0.0861692	0.0414863	0.0861692	0.0414863	1.18232	0.0377967	12	Inverse variance weighted	0.148157	0.00759864304472781	1.1597	1.06126	1.26727	0.00106168	0.135275	0.0861692	0.148157	0.0127665809130888	0.122508466086911	1.68011325679349	0.0929352820679653	-0.00212676	0.0276599212807553	0.0943749878208421	-0.0157217	0.204471718134057
6549_60_VSTM2L_VTM2L	KIR3DL2_P43630_OID31191_v1_Oncology_II	6	Inverse variance weighted	0.192786	0.0839327	1.21262	1.02868	1.42946	0.021624	8	Inverse variance weighted	-0.0695401	0.0338772	-0.0695401	0.0338772	0.996864	0.0401007	6	Inverse variance weighted	-0.257971	0.0252128195061607	0.772618	0.638462	0.934963	0.00802317	0.192786	-0.0695401	-0.257971	0.0179393304987465	0.174846441501253	0.711516238569156	0.4767643917369	-0.0314778	0.0673564567308215	0.093053187030558	-0.163279	0.349384998861957
18188_12_GATM_GATM	DLG4_P78352_OID31071_v1_Neurology_II	3	Inverse variance weighted	-0.326169	0.114384	0.721683	0.576741	0.90305	0.00435091	4	Inverse variance weighted	0.22768	0.0861637	0.22768	0.0861637	1.4867	0.00823185	15	Inverse variance weighted	-0.132978	0.0202273584743642	0.875484	0.81414	0.941451	0.000333449	-0.326169	0.22768	-0.132978	-0.0302764	-0.295893	-1.4968	0.134444646253191	-0.069922	0.00936926114992956	0.0928240574440516	0.21437325863906	-0.0287251
5005_4_MAPK12_MK12	NEDD4L_Q96PU5_OID30521_v1_Inflammation_II	8	Inverse variance weighted	-0.122354	0.0591621	0.884835	0.787957	0.993624	0.0386292	8	Inverse variance weighted	0.104399	0.0460638	0.104399	0.0460638	1.21493	0.0234274	23	Inverse variance weighted	-0.107045	0.00580943274134001	0.898485	0.846434	0.953737	0.000438613	-0.122354	0.104399	-0.107045	-0.0111754	-0.111179	-1.92366	0.0543970565342263	-0.0225619	0.000211107447782974	0.0913363506449973	0.184398081780247	-0.00172538
13399_33_RELL1_RELL1	MRPL58_Q14197_OID31036_v1_Neurology_II	7	Inverse variance weighted	-0.201941	0.0894902	0.817143	0.685682	0.973809	0.0240351	7	Inverse variance weighted	0.146191	0.0511342	0.146191	0.0511342	1.27943	0.0042502	13	Inverse variance weighted	-0.125978	0.00938141324729338	0.881634	0.807213	0.962916	0.00511227	-0.201941	0.146191	-0.125978	-0.0184169	-0.183524	-1.96313	0.0496311682698058	-0.0368045	-2.93559e-05	0.0911997185794119	0.182254068049974	0.00014536910884963
2615_60_EFNA5_Ephrin_A5	CDK5RAP3_Q96JB5_OID30985_v1_Neurology_II	7	Inverse variance weighted	-0.195474	0.0714191	0.822445	0.715012	0.946019	0.00620021	8	Inverse variance weighted	-0.167093	0.053484	-0.167093	0.053484	0.939634	0.00178306	23	Inverse variance weighted	0.106201	0.00973282149272358	1.11205	1.03568	1.19405	0.00343708	-0.195474	-0.167093	0.106201	-0.0177454	-0.177729	-1.82326	0.0682646482469692	-0.0368218	0.00133090630583075	0.090781387978857	0.188371377597174	-0.0068086
16853_5_NRK1_NRK1	ENAH_Q8N8S7_OID20497_v1_Inflammation	6	Inverse variance weighted	-0.133531	0.0640508	0.875001	0.771769	0.992041	0.037091	6	Inverse variance weighted	-0.109808	0.0555759	-0.109808	0.0555759	0.999121	0.0481751	15	Inverse variance weighted	0.110117	0.00740198372711007	1.11641	1.0362	1.20283	0.00379462	-0.133531	-0.109808	0.110117	-0.0120917	-0.121439	-1.63358	0.102347188656045	-0.0265996	0.00241615970334275	0.0905539415951926	0.199202300910578	-0.0180944
11288_26_NT5C2_5NTC	GFAP_P14136_OID21247_v1_Oncology	18	Inverse variance weighted	-0.104044	0.0455265	0.901186	0.824255	0.985297	0.0222926	15	Inverse variance weighted	0.0804269	0.0334242	0.0804269	0.0334242	1.15712	0.0161173	16	Inverse variance weighted	-0.116589	0.00477101969349603	0.889951	0.832892	0.95092	0.000563558	-0.104044	0.0804269	-0.116589	-0.00937686	-0.0946668	-1.96538	0.0493705430306579	-0.0187281	-2.56569e-05	0.0901242461860294	0.180001894646577	0.000246597725482166
13545_97_EIF1AD_EIF1A	NEDD4L_Q96PU5_OID30521_v1_Inflammation_II	8	Inverse variance weighted	-0.122354	0.0591621	0.884835	0.787957	0.993624	0.0386292	8	Inverse variance weighted	0.107186	0.0483309	0.107186	0.0483309	1.22374	0.0265722	15	Inverse variance weighted	-0.101959	0.00641295172521942	0.903067	0.839771	0.971133	0.00595849	-0.122354	0.107186	-0.101959	-0.0109285	-0.111426	-1.70414	0.0883555683709224	-0.0234979	0.00164083956502808	0.089318969730677	0.192048515937291	-0.0134106
9853_3_IFIT2_IFIT2	ARHGAP1_Q07960_OID21202_v1_Oncology	13	Inverse variance weighted	0.113003	0.0451422	1.11964	1.02483	1.22321	0.0123051	11	Inverse variance weighted	0.0945756	0.0400055	0.0945756	0.0400055	1.18885	0.0180757	15	Inverse variance weighted	0.105389	0.00565936020780276	1.11114	1.02749	1.20161	0.00831406	0.113003	0.0945756	0.105389	0.00996726886751592	0.103035997132484	1.7612006484008	0.0782044483565749	-0.00112508	0.0210596148748093	0.0882033698699993	-0.00995615	0.186362886846202
5088_175_IL23R_IL_23_R	RGS10_O43665_OID30999_v1_Neurology_II	4	Inverse variance weighted	0.429657	0.156655	1.53673	1.13045	2.08903	0.00609378	4	Inverse variance weighted	0.32469	0.101346	0.32469	0.101346	1.68763	0.0013564	24	Inverse variance weighted	0.113229	0.0330579380745864	1.11989	1.06017	1.18297	5.13e-05	0.429657	0.32469	0.113229	0.0367641901643893	0.392892810835611	1.11211383122083	0.26608921057707	-0.0280294	0.101557748790579	0.0855663705672733	-0.0652366	0.236369356380111
18839_24_TG_Thyroglobulin	LAT_O43561_OID20640_v1_Inflammation	13	Inverse variance weighted	0.131295	0.0659364	1.1403	1.00206	1.29762	0.0464546	12	Inverse variance weighted	0.0985224	0.043824	0.0985224	0.043824	1.20252	0.0245674	20	Inverse variance weighted	0.113031	0.00579845081847322	1.11967	1.04699	1.19739	0.000963515	0.131295	0.0985224	0.113031	0.0111361062001744	0.120158991799826	1.92053128478662	0.0547908253861049	-0.000228857	0.0225010698043819	0.0848173798550683	-0.00174308	0.1713778362417
7202_107_SEMA6C_SEMA6C	RGS10_O43665_OID30999_v1_Neurology_II	4	Inverse variance weighted	0.429657	0.156655	1.53673	1.13045	2.08903	0.00609378	4	Inverse variance weighted	0.241546	0.105059	0.241546	0.105059	1.56434	0.0214971	11	Inverse variance weighted	0.150854	0.0271190873595186	1.16283	1.02695	1.31669	0.0173407	0.429657	0.241546	0.150854	0.0364382389606486	0.393218762039351	1.34363809805197	0.179065443452357	-0.0167152	0.089591650185305	0.0848077393731299	-0.0389035	0.208519004640413
5005_4_MAPK12_MK12	F9_P00740_OID20349_v1_Cardiometabolic	5	Inverse variance weighted	-0.153969	0.070834	0.857299	0.746169	0.98498	0.0297311	6	Inverse variance weighted	0.120691	0.0558443	0.120691	0.0558443	1.25878	0.0306794	23	Inverse variance weighted	-0.107045	0.00748661897166109	0.898485	0.846434	0.953737	0.000438613	-0.153969	0.120691	-0.107045	-0.0129194	-0.141049	-1.72567	0.0844072213334808	-0.0275932	0.00175435702529791	0.0839093752028721	0.179212996094716	-0.0113942
18188_12_GATM_GATM	CHM_P24386_OID30972_v1_Neurology_II	4	Inverse variance weighted	-0.385028	0.112587	0.680432	0.545694	0.848438	0.000626596	3	Inverse variance weighted	0.238829	0.11966	0.238829	0.11966	1.60538	0.0459454	15	Inverse variance weighted	-0.132978	0.0290001792553446	0.875484	0.81414	0.941451	0.000333449	-0.385028	0.238829	-0.132978	-0.031759	-0.353269	-1.09513	0.273459597550396	-0.0885993	0.0250813790911129	0.082484939445284	0.230111660535476	-0.0651418
12458_79_CHP1_CHP1	NAPRT_Q6XQN6_OID31114_v1_Neurology_II	37	Inverse variance weighted	0.100998	0.0160277	1.10627	1.07206	1.14158	2.95e-10	34	Inverse variance weighted	0.0411792	0.0147811	0.0411792	0.0147811	1.07267	0.00533736	7	Inverse variance weighted	0.200414	0.0117041353031065	1.22191	1.08992	1.36988	0.000589485	0.100998	0.0411792	0.200414	0.00825287681747633	0.0927452391825237	0.705124864310641	0.480733	-0.0146872	0.031192982011565	0.0817131758920763	-0.145421	0.308847167125028
10781_19_CLEC4G_CLC4G	RABEPK_Q7Z6M1_OID21163_v1_Oncology	9	Inverse variance weighted	0.135275	0.0600626	1.14485	1.01771	1.28788	0.0243074	7	Inverse variance weighted	0.097112	0.0421651	0.097112	0.0421651	1.19692	0.021271	29	Inverse variance weighted	0.111694	0.00506117222358301	1.11817	1.0613	1.17809	2.74e-05	0.135275	0.097112	0.111694	0.010846835302736	0.124428211697264	2.14314684890472	0.0321013086136613	0.000926937744513304	0.0207667328609587	0.080183563364321	0.00685224485276508	0.153514881875877
4145_58_NTF3_Neurotrophin_3	ARHGAP1_Q07960_OID21202_v1_Oncology	13	Inverse variance weighted	0.113003	0.0451422	1.11964	1.02483	1.22321	0.0123051	11	Inverse variance weighted	0.0893904	0.040025	0.0893904	0.040025	1.18275	0.025525	17	Inverse variance weighted	0.10072	0.00624042234653553	1.10597	1.00122	1.22167	0.0472457	0.113003	0.0893904	0.10072	0.00900338349066534	0.103999882509335	1.44275226750698	0.149090269721177	-0.00322784	0.021234611289875	0.0796736573141642	-0.0285642	0.187911482928953
6400_33_TP53I13_P5I13	AARSD1_Q9BTE6_OID21311_v1_Oncology	9	Inverse variance weighted	-0.194255	0.0533754	0.823448	0.741655	0.914261	0.000273263	9	Inverse variance weighted	-0.142388	0.0545464	-0.142388	0.0545464	0.965145	0.00904385	11	Inverse variance weighted	0.108369	0.00923462610169387	1.11446	1.01818	1.21984	0.0187323	-0.194255	-0.142388	0.108369	-0.0154304	-0.178825	-1.67092	0.094736639736658	-0.0335302	0.00266950640952585	0.0794334714351773	0.172609211412581	-0.0137423
7625_27_YWHAQ_14_3_3_protein_theta	NAPRT_Q6XQN6_OID31114_v1_Neurology_II	37	Inverse variance weighted	0.100998	0.0160277	1.10627	1.07206	1.14158	2.95e-10	34	Inverse variance weighted	0.0327363	0.0155761	0.0327363	0.0155761	1.06531	0.0355797	3	Inverse variance weighted	0.244732	0.0286089615883441	1.27728	1.01577	1.60611	0.0362725	0.100998	0.0327363	0.244732	0.00801162065134525	0.0929864953486547	0.280038848198159	0.779447700224008	-0.0480619	0.0640851853644996	0.0793244564219916	-0.47587	0.634518621758248
9100_32_C5orf46_CE046	RABEPK_Q7Z6M1_OID21163_v1_Oncology	9	Inverse variance weighted	0.135275	0.0600626	1.14485	1.01771	1.28788	0.0243074	7	Inverse variance weighted	0.09434	0.0422229	0.09434	0.0422229	1.19375	0.0254612	12	Inverse variance weighted	0.112181	0.00653599346442812	1.11871	1.02188	1.22473	0.0151602	0.135275	0.09434	0.112181	0.01058311459644	0.12469193240356	1.61920519872582	0.105403119824425	-0.00222743	0.0233936617867191	0.0782340485635906	-0.016466	0.172934050333164
6925_26_SNX8_SNX8	GFAP_P14136_OID21247_v1_Oncology	18	Inverse variance weighted	-0.104044	0.0455265	0.901186	0.824255	0.985297	0.0222926	15	Inverse variance weighted	0.0793986	0.0325982	0.0793986	0.0325982	1.15407	0.014864	10	Inverse variance weighted	-0.101547	0.00462044223199901	0.903439	0.839103	0.972708	0.00705682	-0.104044	0.0793986	-0.101547	-0.00806267	-0.095981	-1.745	0.0809848529890228	-0.0171187	0.000993394655856721	0.0774931686735456	0.164534201689189	-0.00954786
5005_4_MAPK12_MK12	GTF2IRD1_Q9UHL9_OID31264_v1_Oncology_II	7	Inverse variance weighted	-0.139758	0.0547441	0.869568	0.781096	0.968061	0.0106819	7	Inverse variance weighted	0.10097	0.0422446	0.10097	0.0422446	1.20174	0.0168426	23	Inverse variance weighted	-0.107045	0.0053681389327728	0.898485	0.846434	0.953737	0.000438613	-0.139758	0.10097	-0.107045	-0.0108083	-0.12895	-2.01343	0.0440699076095439	-0.0213299	-0.000286794	0.0773360349961374	0.152619994915996	0.0020520750762791
2706_69_SERPINA7_Thyroxine_Binding_Globulin	HMBS_P08397_OID21385_v1_Oncology	15	Inverse variance weighted	-0.128559	0.0461886	0.879362	0.803251	0.962685	0.00538016	15	Inverse variance weighted	0.0721491	0.031055	0.0721491	0.031055	1.14227	0.0201649	8	Inverse variance weighted	-0.137379	0.00860348045283006	0.87164	0.774227	0.981309	0.0230833	-0.128559	0.0721491	-0.137379	-0.00991178	-0.118647	-1.15207	0.249293686651146	-0.0267746	0.00695103879345163	0.0770992667653647	0.208267513850303	-0.054069
17802_4_NANS_SIAS	MED18_Q9BUE0_OID21236_v1_Oncology	6	Inverse variance weighted	0.330087	0.113823	1.39109	1.11293	1.73878	0.00373165	4	Inverse variance weighted	0.162041	0.0805092	0.162041	0.0805092	1.37691	0.0441462	7	Inverse variance weighted	0.149404	0.0162112632367787	1.16114	1.02342	1.31739	0.0203699	0.330087	0.162041	0.149404	0.0242095175210491	0.305877949478951	1.49337637465072	0.135338693630103	-0.00756456	0.0559835934651353	0.0733427347032509	-0.0229168	0.169602299578176
4145_58_NTF3_Neurotrophin_3	RGS10_O43665_OID30999_v1_Neurology_II	4	Inverse variance weighted	0.429657	0.156655	1.53673	1.13045	2.08903	0.00609378	4	Inverse variance weighted	0.311501	0.092868	0.311501	0.092868	1.63808	0.00079585	17	Inverse variance weighted	0.10072	0.029376864925407	1.10597	1.00122	1.22167	0.0472457	0.429657	0.311501	0.10072	0.0313743331602182	0.398282667839782	1.06799460187066	0.285522946808689	-0.0262043	0.0889529884140159	0.0730218129512528	-0.0609889	0.207032559010986
13669_6_FGFR3_FGFR_3	PPP1R14D_Q9NXH3_OID30997_v1_Neurology_II	3	Inverse variance weighted	-0.300997	0.102968	0.74008	0.604826	0.90558	0.00346441	6	Inverse variance weighted	0.213641	0.0900788	0.213641	0.0900788	1.47727	0.0177056	26	Inverse variance weighted	-0.102602	0.0194904261333511	0.902486	0.85082	0.957289	0.00064662	-0.300997	0.213641	-0.102602	-0.0219201	-0.279077	-1.12466	0.260732886745512	-0.0601213	0.0162811210166505	0.0728250753551804	0.199740829884341	-0.0540907
2615_60_EFNA5_Ephrin_A5	IPCEF1_Q8WWN9_OID20977_v1_Neurology	7	Inverse variance weighted	-0.167397	0.0627931	0.845864	0.747911	0.956646	0.00767946	7	Inverse variance weighted	-0.114345	0.0515143	-0.114345	0.0515143	0.986713	0.0264414	23	Inverse variance weighted	0.106201	0.00703974051328412	1.11205	1.03568	1.19405	0.00343708	-0.167397	-0.114345	0.106201	-0.0121435	-0.155253	-1.72499	0.0845291888462457	-0.0259414	0.00165440606504533	0.0725431580697133	0.154969462313528	-0.00988315
18839_24_TG_Thyroglobulin	UNC79_Q9P2D8_OID31181_v1_Oncology_II	5	Inverse variance weighted	-0.14392	0.0604826	0.865957	0.769152	0.974945	0.0173344	5	Inverse variance weighted	-0.0921258	0.0441292	-0.0921258	0.0441292	0.994383	0.0368306	20	Inverse variance weighted	0.113031	0.00561317717200741	1.11967	1.04699	1.19739	0.000963515	-0.14392	-0.0921258	0.113031	-0.0104131	-0.133507	-1.85511	0.0635798132826599	-0.0214149	0.000588738365203741	0.0723530657439506	0.148796850974276	-0.00409072
13399_33_RELL1_RELL1	DLG4_P78352_OID31071_v1_Neurology_II	3	Inverse variance weighted	-0.326169	0.114384	0.721683	0.576741	0.90305	0.00435091	4	Inverse variance weighted	0.178488	0.0798918	0.178488	0.0798918	1.39805	0.0254749	13	Inverse variance weighted	-0.125978	0.0153450349733993	0.881634	0.807213	0.962916	0.00511227	-0.326169	0.178488	-0.125978	-0.0224857	-0.303684	-1.46534	0.142828803398112	-0.0525619	0.00759061016856244	0.0689386024089166	0.161149196574736	-0.023272
19622_7_INHBA_Activin_A	HMBS_P08397_OID21385_v1_Oncology	15	Inverse variance weighted	-0.128559	0.0461886	0.879362	0.803251	0.962685	0.00538016	15	Inverse variance weighted	0.0730086	0.031039	0.0730086	0.031039	1.14322	0.018665	9	Inverse variance weighted	-0.120574	0.00674841360100452	0.886411	0.799392	0.982902	0.0221889	-0.128559	0.0730086	-0.120574	-0.00880297	-0.119756	-1.30445	0.192080034301626	-0.0220299	0.00442391931791474	0.0684743242387818	0.171360311776156	-0.0344117
9115_78_ADAMDEC1_ADEC1	KIR3DL2_P43630_OID31191_v1_Oncology_II	6	Inverse variance weighted	0.192786	0.0839327	1.21262	1.02868	1.42946	0.021624	8	Inverse variance weighted	-0.0758488	0.0343363	-0.0758488	0.0343363	0.991487	0.0271747	3	Inverse variance weighted	-0.172762	0.0148203098620944	0.841338	0.712993	0.992786	0.0407823	0.192786	-0.0758488	-0.172762	0.013103777015147	0.179681994984853	0.884176993401621	0.37660067571588	-0.015944	0.0421515843448519	0.0679706644282182	-0.0827034	0.218644684758437
12704_26_SH2D3C_SH2D3	CLASP1_Q7Z460_OID31192_v1_Oncology_II	4	Inverse variance weighted	-0.978016	0.102627	0.376057	0.307535	0.459845	1.58e-21	7	Inverse variance weighted	-0.319359	0.0611685	-0.319359	0.0611685	0.819166	1.78e-07	8	Inverse variance weighted	0.202557	0.0227512201443862	1.22453	1.09386	1.37082	0.000434681	-0.978016	-0.319359	0.202557	-0.0646885	-0.913327	-2.8433	0.00446491962644496	-0.109281	-0.0200961	0.0661426260290977	0.111737394001579	0.0205478580566161
8942_2_MRPL21_RM21	RGS10_O43665_OID30999_v1_Neurology_II	4	Inverse variance weighted	0.429657	0.156655	1.53673	1.13045	2.08903	0.00609378	4	Inverse variance weighted	0.225724	0.0844849	0.225724	0.0844849	1.47892	0.00754522	12	Inverse variance weighted	0.122586	0.0199866273882632	1.13042	1.0273	1.24388	0.0120075	0.429657	0.225724	0.122586	0.0276705564340791	0.401986444565921	1.38445350966658	0.166219634009288	-0.0115032	0.066844346115075	0.0644015025233561	-0.0267731	0.155576066395983
2615_60_EFNA5_Ephrin_A5	AARSD1_Q9BTE6_OID21311_v1_Oncology	9	Inverse variance weighted	-0.194255	0.0533754	0.823448	0.741655	0.914261	0.000273263	9	Inverse variance weighted	-0.113778	0.0524112	-0.113778	0.0524112	0.989008	0.0299402	23	Inverse variance weighted	0.106201	0.00710083142759586	1.11205	1.03568	1.19405	0.00343708	-0.194255	-0.113778	0.106201	-0.0120834	-0.182172	-1.70168	0.0888150839884775	-0.026001	0.00183427588610126	0.0622035186011474	0.133849648659373	-0.00944261
8250_2_PTPRJ_PTPRJ	HMBS_P08397_OID21385_v1_Oncology	15	Inverse variance weighted	-0.128559	0.0461886	0.879362	0.803251	0.962685	0.00538016	15	Inverse variance weighted	0.0703401	0.0313208	0.0703401	0.0313208	1.1408	0.0247171	30	Inverse variance weighted	-0.111195	0.00440417941896034	0.894764	0.836595	0.956978	0.00118609	-0.128559	0.0703401	-0.111195	-0.00782146	-0.120737	-1.77592	0.0757466325145002	-0.0164536	0.00081073546834436	0.0608395627655365	0.127985469285562	-0.00630634
5088_175_IL23R_IL_23_R	MED18_Q9BUE0_OID21236_v1_Oncology	6	Inverse variance weighted	0.330087	0.113823	1.39109	1.11293	1.73878	0.00373165	4	Inverse variance weighted	0.171223	0.0803124	0.171223	0.0803124	1.38907	0.0330102	24	Inverse variance weighted	0.113229	0.0141110484703658	1.11989	1.06017	1.18297	5.13e-05	0.330087	0.171223	0.113229	0.0193873468549366	0.310700120145063	1.37391256898106	0.169468827094952	-0.00827031	0.0470450018568536	0.0587339683967358	-0.0250549	0.142522835793864
18839_24_TG_Thyroglobulin	AARSD1_Q9BTE6_OID21311_v1_Oncology	9	Inverse variance weighted	-0.194255	0.0533754	0.823448	0.741655	0.914261	0.000273263	9	Inverse variance weighted	-0.100517	0.0439455	-0.100517	0.0439455	0.98572	0.0221783	20	Inverse variance weighted	0.113031	0.00587299934847427	1.11967	1.04699	1.19739	0.000963515	-0.194255	-0.100517	0.113031	-0.0113615	-0.182894	-1.93453	0.0530475496143293	-0.0228726	0.000149563891307524	0.0584875868087781	0.117745108895192	-0.000769935
5316_54_F2_Prothrombin	CHM_P24386_OID30972_v1_Neurology_II	4	Inverse variance weighted	-0.385028	0.112587	0.680432	0.545694	0.848438	0.000626596	3	Inverse variance weighted	0.184007	0.0913289	0.184007	0.0913289	1.43765	0.043928	9	Inverse variance weighted	-0.12074	0.0182999516745873	0.886264	0.787942	0.996855	0.0441671	-0.385028	0.184007	-0.12074	-0.0222171	-0.36281	-1.21405	0.224726805927867	-0.058085	0.0136507614594797	0.057702741400906	0.150859471159064	-0.035454
19282_3_RAB13_RAB13	NAPRT_Q6XQN6_OID31114_v1_Neurology_II	37	Inverse variance weighted	0.100998	0.0160277	1.10627	1.07206	1.14158	2.95e-10	34	Inverse variance weighted	0.0317135	0.0151108	0.0317135	0.0151108	1.06325	0.0358409	7	Inverse variance weighted	0.183237	0.0156767053864801	1.2011	1.01575	1.42027	0.0321322	0.100998	0.0317135	0.183237	0.00581107924541478	0.0951870367545852	0.370682429895402	0.710874078406639	-0.0249153	0.0365374218029158	0.0575365113287339	-0.24669	0.361763399655057
13673_21_CCT7_TCPH	NAPRT_Q6XQN6_OID31114_v1_Neurology_II	37	Inverse variance weighted	0.100998	0.0160277	1.10627	1.07206	1.14158	2.95e-10	34	Inverse variance weighted	0.0497717	0.0155649	0.0497717	0.0155649	1.08359	0.0013853	10	Inverse variance weighted	0.114912	0.00485568419104351	1.12177	1.03371	1.21734	0.00587435	0.100998	0.0497717	0.114912	0.005719345872072	0.095278770127928	1.17786611465003	0.238849985866284	-0.0037978	0.0152364868865173	0.0566282431651695	-0.0376026	0.150859119852466
3866_7_SBDS_SBDS	CLASP1_Q7Z460_OID31192_v1_Oncology_II	4	Inverse variance weighted	-0.978016	0.102627	0.376057	0.307535	0.459845	1.58e-21	7	Inverse variance weighted	0.223389	0.0624261	0.223389	0.0624261	1.41304	0.000345632	7	Inverse variance weighted	-0.237256	0.0244506943729186	0.78879	0.668197	0.931146	0.00506688	-0.978016	0.223389	-0.237256	-0.0530003	-0.925015	-2.16764	0.0301860316187156	-0.100924	-0.00507696	0.0541916965549882	0.103192309692405	0.00519108341757092
13673_21_CCT7_TCPH	PRDX5_P30044_OID20644_v1_Inflammation	11	Inverse variance weighted	0.289588	0.0855387	1.33588	1.12968	1.57971	0.000710588	11	Inverse variance weighted	0.135718	0.0604094	0.135718	0.0604094	1.28933	0.024663	10	Inverse variance weighted	0.114912	0.00949713441041663	1.12177	1.03371	1.21734	0.00587435	0.289588	0.135718	0.114912	0.0155956103408455	0.273992418659155	1.64213853009598	0.100561298245261	-0.00301877	0.0342099937852621	0.0538544717980918	-0.0104244	0.118133314776151
16853_5_NRK1_NRK1	PPP1R14D_Q9NXH3_OID30997_v1_Neurology_II	3	Inverse variance weighted	-0.300997	0.102968	0.74008	0.604826	0.90558	0.00346441	6	Inverse variance weighted	-0.14534	0.0711431	-0.14534	0.0711431	0.994118	0.04106	15	Inverse variance weighted	0.110117	0.0111562070998227	1.11641	1.0362	1.20283	0.00379462	-0.300997	-0.14534	0.110117	-0.0160044	-0.284992	-1.43457	0.151408587343116	-0.0378706	0.00586176359417568	0.0531713381687273	0.125817181418647	-0.0194745
12392_30_ARL1_ARL1	NAPRT_Q6XQN6_OID31114_v1_Neurology_II	37	Inverse variance weighted	0.100998	0.0160277	1.10627	1.07206	1.14158	2.95e-10	34	Inverse variance weighted	0.0346951	0.0154542	0.0346951	0.0154542	1.06714	0.0247665	12	Inverse variance weighted	0.148157	0.00672661694877546	1.1597	1.06126	1.26727	0.00106168	0.100998	0.0346951	0.148157	0.00514031999341183	0.0958577960065882	0.764176112978693	0.444762299416762	-0.00804385	0.0183244892130117	0.0508952067324882	-0.0796436	0.181433970639727
19187_21_STAMBP_STABP	CLASP1_Q7Z460_OID31192_v1_Oncology_II	4	Inverse variance weighted	-0.978016	0.102627	0.376057	0.307535	0.459845	1.58e-21	7	Inverse variance weighted	0.169898	0.0617804	0.169898	0.0617804	1.33775	0.00595884	5	Inverse variance weighted	-0.285036	0.0414094984480467	0.751987	0.570934	0.990456	0.0425356	-0.978016	0.169898	-0.285036	-0.0484271	-0.929588	-1.16947	0.242214631633564	-0.12959	0.0327354827183294	0.0495157105462652	0.132502753070285	-0.0334713
16853_5_NRK1_NRK1	NAPRT_Q6XQN6_OID31114_v1_Neurology_II	37	Inverse variance weighted	0.100998	0.0160277	1.10627	1.07206	1.14158	2.95e-10	34	Inverse variance weighted	0.0448977	0.0150364	0.0448977	0.0150364	1.0772	0.00282715	15	Inverse variance weighted	0.110117	0.00424293617195137	1.11641	1.0362	1.20283	0.00379462	0.100998	0.0448977	0.110117	0.00494400608498401	0.096054109915016	1.16523225535826	0.243924992507522	-0.00337215	0.0132601609820087	0.0489514684113911	-0.0333882	0.131291171629466
13399_33_RELL1_RELL1	KIR3DL2_P43630_OID31191_v1_Oncology_II	6	Inverse variance weighted	0.192786	0.0839327	1.21262	1.02868	1.42946	0.021624	8	Inverse variance weighted	-0.0745676	0.0342759	-0.0745676	0.0342759	0.99264	0.0295916	13	Inverse variance weighted	-0.125978	0.00621789337529508	0.881634	0.807213	0.962916	0.00511227	0.192786	-0.0745676	-0.125978	0.00939390348934191	0.183391868510658	1.51078555426276	0.13084309637369	-0.00279317	0.0215809745049203	0.0487271617188737	-0.0144885	0.111942776072294
4145_58_NTF3_Neurotrophin_3	AARSD1_Q9BTE6_OID21311_v1_Oncology	9	Inverse variance weighted	-0.194255	0.0533754	0.823448	0.741655	0.914261	0.000273263	9	Inverse variance weighted	-0.0906355	0.0449735	-0.0906355	0.0449735	0.997516	0.0438725	17	Inverse variance weighted	0.10072	0.00653890170955697	1.10597	1.00122	1.22167	0.0472457	-0.194255	-0.0906355	0.10072	-0.00912879	-0.185126	-1.39607	0.162692349352205	-0.021945	0.00368745966019788	0.0469938005994764	0.112970159438274	-0.0189826
5340_24_CASP10_Caspase_10	CLASP1_Q7Z460_OID31192_v1_Oncology_II	4	Inverse variance weighted	-0.978016	0.102627	0.376057	0.307535	0.459845	1.58e-21	7	Inverse variance weighted	-0.181546	0.0707869	-0.181546	0.0707869	0.958099	0.010327	3	Inverse variance weighted	0.252413	0.0309195291749391	1.28713	1.03463	1.60125	0.0234794	-0.978016	-0.181546	0.252413	-0.0458246	-0.932191	-1.48206	0.138324099634432	-0.106427	0.0147776529097879	0.0468546996846869	0.108819233876827	-0.0151098
8274_64_STX7_Syntaxin_7	KIR3DL2_P43630_OID31191_v1_Oncology_II	6	Inverse variance weighted	0.192786	0.0839327	1.21262	1.02868	1.42946	0.021624	8	Inverse variance weighted	0.0688451	0.0344176	0.0688451	0.0344176	1.14603	0.0454692	8	Inverse variance weighted	0.130513	0.00789535128971494	1.13941	1.01756	1.27586	0.0237164	0.192786	0.0688451	0.130513	0.00898520584976629	0.183800566150234	1.13803750081026	0.255104823616779	-0.00648968	0.0244600943776076	0.0466072042379055	-0.0336627	0.126877072534209
14132_21_HHLA2_HHLA2	CLASP1_Q7Z460_OID31192_v1_Oncology_II	4	Inverse variance weighted	-0.978016	0.102627	0.376057	0.307535	0.459845	1.58e-21	7	Inverse variance weighted	-0.19328	0.0613854	-0.19328	0.0613854	0.929634	0.00164038	4	Inverse variance weighted	0.230028	0.0232578411472721	1.25863	1.06139	1.49253	0.00816646	-0.978016	-0.19328	0.230028	-0.0444597	-0.933556	-1.9116	0.0559273387480399	-0.0900451	0.00112564678983585	0.0454591161150618	0.0920691820333228	-0.00115095
18839_24_TG_Thyroglobulin	NAPRT_Q6XQN6_OID31114_v1_Neurology_II	37	Inverse variance weighted	0.100998	0.0160277	1.10627	1.07206	1.14158	2.95e-10	34	Inverse variance weighted	0.0360129	0.0164776	0.0360129	0.0164776	1.0707	0.0288477	20	Inverse variance weighted	0.113031	0.00391562078075227	1.11967	1.04699	1.19739	0.000963515	0.100998	0.0360129	0.113031	0.00407058058328739	0.0969275354167126	1.03957477274021	0.298537502383688	-0.00360404	0.0117451973135618	0.0403035298528478	-0.0356842	0.116291251547324
10781_19_CLEC4G_CLC4G	NAPRT_Q6XQN6_OID31114_v1_Neurology_II	37	Inverse variance weighted	0.100998	0.0160277	1.10627	1.07206	1.14158	2.95e-10	34	Inverse variance weighted	0.0362528	0.0159066	0.0362528	0.0159066	1.06976	0.0226607	29	Inverse variance weighted	0.111694	0.00303004268884419	1.11817	1.0613	1.17809	2.74e-05	0.100998	0.0362528	0.111694	0.00404922228905985	0.0969488937109401	1.33635816550309	0.181432233210522	-0.00188966	0.00998810595919446	0.0400920576484798	-0.0187099	0.0988939829253296
7251_64_C1QTNF3_C1QT3	KIR3DL2_P43630_OID31191_v1_Oncology_II	6	Inverse variance weighted	0.192786	0.0839327	1.21262	1.02868	1.42946	0.021624	8	Inverse variance weighted	-0.0714739	0.0347681	-0.0714739	0.0347681	0.996677	0.0398082	15	Inverse variance weighted	-0.103846	0.00520291504989423	0.901364	0.826859	0.982583	0.0183157	0.192786	-0.0714739	-0.103846	0.00742229385516312	0.185363478144837	1.42656449009561	0.153705465762989	-0.00277542	0.0176200073529558	0.0385002159555795	-0.0143964	0.0913968244137633
19376_74_NNMT_NNMT	CLASP1_Q7Z460_OID31192_v1_Oncology_II	4	Inverse variance weighted	-0.978016	0.102627	0.376057	0.307535	0.459845	1.58e-21	7	Inverse variance weighted	-0.213017	0.0599085	-0.213017	0.0599085	0.908831	0.000376973	7	Inverse variance weighted	0.17591	0.0187403071130285	1.19233	1.02326	1.38933	0.024147	-0.978016	-0.213017	0.17591	-0.0374717	-0.940544	-1.99952	0.0455516759145434	-0.0742027	-0.000740694	0.0383140088040937	0.075870673858931	0.000757343749256449
4905_63_COTL1_Coactosin_like_protein	CLASP1_Q7Z460_OID31192_v1_Oncology_II	4	Inverse variance weighted	-0.978016	0.102627	0.376057	0.307535	0.459845	1.58e-21	7	Inverse variance weighted	-0.198903	0.0612959	-0.198903	0.0612959	0.924259	0.00117465	11	Inverse variance weighted	0.187382	0.0147845824393792	1.20609	1.10507	1.31634	2.69e-05	-0.978016	-0.198903	0.187382	-0.0372708	-0.940745	-2.52093	0.0117046693658418	-0.0662486	-0.00829305	0.038108625735914	0.0677377885507204	0.00847946292110756
2578_67_CCL2_MCP_1	CLASP1_Q7Z460_OID31192_v1_Oncology_II	4	Inverse variance weighted	-0.978016	0.102627	0.376057	0.307535	0.459845	1.58e-21	7	Inverse variance weighted	0.234008	0.0606339	0.234008	0.0606339	1.42312	0.000113683	7	Inverse variance weighted	-0.159	0.0169477680714771	0.852997	0.760901	0.95624	0.00637915	-0.978016	0.234008	-0.159	-0.0372072	-0.940808	-2.19541	0.0281345437742189	-0.0704248	-0.00398959	0.0380435861207706	0.0720078987144007	0.0040792735271404
7202_107_SEMA6C_SEMA6C	CLASP1_Q7Z460_OID31192_v1_Oncology_II	4	Inverse variance weighted	-0.978016	0.102627	0.376057	0.307535	0.459845	1.58e-21	7	Inverse variance weighted	-0.225487	0.0604017	-0.225487	0.0604017	0.898436	0.000189123	11	Inverse variance weighted	0.150854	0.0166424836947904	1.16283	1.02695	1.31669	0.0173407	-0.978016	-0.225487	0.150854	-0.0340157	-0.944	-2.04391	0.040962751215967	-0.066635	-0.00139642	0.0347803127713045	0.0681328177241877	0.00142780781842122
9931_20_KRT1_Keratin_1	NAPRT_Q6XQN6_OID31114_v1_Neurology_II	37	Inverse variance weighted	0.100998	0.0160277	1.10627	1.07206	1.14158	2.95e-10	34	Inverse variance weighted	0.0297797	0.0150809	0.0297797	0.0150809	1.06113	0.0483068	14	Inverse variance weighted	0.114555	0.0063557616995493	1.12137	1.0061	1.24986	0.0384638	0.100998	0.0297797	0.114555	0.0034113994448562	0.0975867165551438	0.536741244577831	0.591446362039348	-0.00904589	0.0158686923759728	0.0337768621828173	-0.089565	0.157118696906909
14203_3_ANXA7_ANXA7	CLASP1_Q7Z460_OID31192_v1_Oncology_II	4	Inverse variance weighted	-0.978016	0.102627	0.376057	0.307535	0.459845	1.58e-21	7	Inverse variance weighted	0.162265	0.0612372	0.162265	0.0612372	1.32616	0.00805435	4	Inverse variance weighted	-0.187584	0.0198416727438344	0.82896	0.692788	0.991897	0.0404754	-0.978016	0.162265	-0.187584	-0.0304383	-0.947577	-1.53406	0.125014569297091	-0.069328	0.0084513360060859	0.0311225552358782	0.070886421050533	-0.00864131
13636_20_NAP1L1_NP1L1	CLASP1_Q7Z460_OID31192_v1_Oncology_II	4	Inverse variance weighted	-0.978016	0.102627	0.376057	0.307535	0.459845	1.58e-21	7	Inverse variance weighted	0.187708	0.0611492	0.187708	0.0611492	1.3601	0.00214299	5	Inverse variance weighted	-0.156668	0.0167953924762865	0.854988	0.733402	0.996731	0.0453025	-0.978016	0.187708	-0.156668	-0.0294078	-0.948608	-1.75094	0.0799556532545326	-0.0623268	0.00351118698812339	0.0300688293312852	0.0637277723727203	-0.00359011
13652_2_TOM1L1_TM1L1	CLASP1_Q7Z460_OID31192_v1_Oncology_II	4	Inverse variance weighted	-0.978016	0.102627	0.376057	0.307535	0.459845	1.58e-21	7	Inverse variance weighted	-0.182039	0.0611675	-0.182039	0.0611675	0.939741	0.00291966	10	Inverse variance weighted	0.159869	0.0156990987902368	1.17336	1.02448	1.34386	0.0209198	-0.978016	-0.182039	0.159869	-0.0291025	-0.948913	-1.85377	0.063772585199165	-0.0598727	0.00166777153495392	0.0297566459763821	0.0612185527301847	-0.00170526
12458_79_CHP1_CHP1	CLASP1_Q7Z460_OID31192_v1_Oncology_II	4	Inverse variance weighted	-0.978016	0.102627	0.376057	0.307535	0.459845	1.58e-21	7	Inverse variance weighted	-0.137363	0.0593669	-0.137363	0.0593669	0.979215	0.0206789	7	Inverse variance weighted	0.200414	0.0142519260121115	1.22191	1.08992	1.36988	0.000589485	-0.978016	-0.137363	0.200414	-0.0275295	-0.950486	-1.93163	0.0534051060636342	-0.0554632	0.000404317422797881	0.0281482824346385	0.0567099707994509	-0.000413406
18244_1_ANXA7_ANXA7	CLASP1_Q7Z460_OID31192_v1_Oncology_II	4	Inverse variance weighted	-0.978016	0.102627	0.376057	0.307535	0.459845	1.58e-21	7	Inverse variance weighted	0.128819	0.061478	0.128819	0.061478	1.28315	0.0361381	4	Inverse variance weighted	-0.184014	0.0183806789152073	0.831924	0.697196	0.992687	0.0412081	-0.978016	0.128819	-0.184014	-0.0237046	-0.954311	-1.28965	0.197173066136584	-0.0597307	0.0123215335663997	0.0242374443049431	0.0610733935418173	-0.0125985
12956_40_KIAA1279_KBP	CLASP1_Q7Z460_OID31192_v1_Oncology_II	4	Inverse variance weighted	-0.978016	0.102627	0.376057	0.307535	0.459845	1.58e-21	7	Inverse variance weighted	0.155777	0.0582385	0.155777	0.0582385	1.30987	0.00747694	7	Inverse variance weighted	-0.134352	0.0127198903978951	0.874283	0.767652	0.995725	0.0429131	-0.978016	0.155777	-0.134352	-0.020929	-0.957087	-1.64537	0.0998930616544418	-0.0458599	0.0040020300686868	0.0213994096406544	0.0468908095588484	-0.00409199
19523_215_PARK7_PARK7	CLASP1_Q7Z460_OID31192_v1_Oncology_II	4	Inverse variance weighted	-0.978016	0.102627	0.376057	0.307535	0.459845	1.58e-21	7	Inverse variance weighted	0.1465	0.0615041	0.1465	0.0615041	1.3061	0.0172208	5	Inverse variance weighted	-0.136825	0.0131051162776491	0.872123	0.760984	0.999493	0.0491488	-0.978016	0.1465	-0.136825	-0.0200449	-0.957971	-1.52955	0.1261282908405	-0.045731	0.00564110455287298	0.0204955060456461	0.046758921024699	-0.00576791
5005_4_MAPK12_MK12	CLASP1_Q7Z460_OID31192_v1_Oncology_II	4	Inverse variance weighted	-0.978016	0.102627	0.376057	0.307535	0.459845	1.58e-21	7	Inverse variance weighted	0.177156	0.0614195	0.177156	0.0614195	1.34654	0.00392201	23	Inverse variance weighted	-0.107045	0.0113585209495633	0.898485	0.846434	0.953737	0.000438613	-0.978016	0.177156	-0.107045	-0.0189638	-0.959052	-1.66956	0.0950060186913119	-0.0412265	0.00329894408100737	0.0193900365205924	0.0421531729114861	-0.0033731
9853_3_IFIT2_IFIT2	CLASP1_Q7Z460_OID31192_v1_Oncology_II	4	Inverse variance weighted	-0.978016	0.102627	0.376057	0.307535	0.459845	1.58e-21	7	Inverse variance weighted	-0.154852	0.0603691	-0.154852	0.0603691	0.96413	0.0103148	15	Inverse variance weighted	0.105389	0.0102520158339275	1.11114	1.02749	1.20161	0.00831406	-0.978016	-0.154852	0.105389	-0.0163198	-0.961696	-1.59186	0.111415469819425	-0.0364138	0.00377414539805196	0.0166866527361169	0.0372322885407738	-0.00385898
6925_26_SNX8_SNX8	CLASP1_Q7Z460_OID31192_v1_Oncology_II	4	Inverse variance weighted	-0.978016	0.102627	0.376057	0.307535	0.459845	1.58e-21	7	Inverse variance weighted	0.15588	0.0619439	0.15588	0.0619439	1.31955	0.0118539	10	Inverse variance weighted	-0.101547	0.0103867089749197	0.903439	0.839103	0.972708	0.00705682	-0.978016	0.15588	-0.101547	-0.0158291	-0.962186	-1.52397	0.127515097831337	-0.036187	0.00452887066093376	0.0161848951586838	0.0370004638492275	-0.00463067
GCST90200252	5088_175_IL23R_IL_23_R	24	Inverse variance weighted	0.113229	0.0279602	1.11989	1.06017	1.18297	5.13e-05	25	Inverse variance weighted	0.0965578	0.0439277	1.10137	1.01051	1.2004	0.0279415	3	Inverse variance weighted	0.100338	0.00572345801365245	1.10554	1.02559	1.19173	0.00879576	0.113229	0.0965578	0.100338	0.00968842192678599	0.103540337073214	1.69275670471867	0.0905017868427062	-0.00152956	0.0209063996335448	0.0855650279341664	-0.0135085	0.184638600812933
GCST90200058	5088_175_IL23R_IL_23_R	24	Inverse variance weighted	0.113229	0.0279602	1.11989	1.06017	1.18297	5.13e-05	25	Inverse variance weighted	0.110878	0.0444487	1.11726	1.02404	1.21896	0.0126124	10	Inverse variance weighted	0.124945	0.00571775456743168	1.13309	1.08271	1.1858	7.23e-08	0.113229	0.110878	0.124945	0.0138537424076937	0.0993750165923063	2.42293408090732	0.0153957200601583	0.00264694345552762	0.0250605413598598	0.122351799401897	0.0233769536900747	0.221326645113719
GCST90200496	5088_175_IL23R_IL_23_R	24	Inverse variance weighted	0.113229	0.0279602	1.11989	1.06017	1.18297	5.13e-05	25	Inverse variance weighted	0.161244	0.048519	1.17497	1.06838	1.29219	0.000889515	5	Inverse variance weighted	0.101494	0.00850828904144188	1.10682	1.0376	1.18067	0.00206964	0.113229	0.161244	0.101494	0.0163653143216095	0.0968634446783905	1.92345537885442	0.0544228851898998	-0.000310932	0.0330415608428356	0.144533195154153	-0.00274605	0.291812443540387
GCST90200567	5088_175_IL23R_IL_23_R	24	Inverse variance weighted	0.113229	0.0279602	1.11989	1.06017	1.18297	5.13e-05	25	Inverse variance weighted	-0.0942968	0.0436814	0.910013	0.835343	0.991356	0.0308702	6	Inverse variance weighted	-0.180447	0.00757642261060548	0.834897	0.779177	0.894601	3.05e-07	0.113229	-0.0942968	-0.180447	0.017015604526868	0.096213154473132	2.24586264539277	0.0247128071945388	0.00216581621008129	0.0318653928436548	0.150276349199129	0.0191277925255834	0.281424905872675
GCST90200807	5088_175_IL23R_IL_23_R	24	Inverse variance weighted	0.113229	0.0279602	1.11989	1.06017	1.18297	5.13e-05	25	Inverse variance weighted	0.189148	0.0447402	1.20822	1.10678	1.31895	2.36e-05	4	Inverse variance weighted	0.100588	0.00983057006925809	1.10582	1.00311	1.21904	0.0431227	0.113229	0.189148	0.100588	0.0190259078956753	0.0942028511043247	1.93538195258611	0.0529434423059141	-0.000242009	0.0382938252314211	0.168030702303072	-0.00213735	0.338198754182417
GCST90200292	5088_175_IL23R_IL_23_R	24	Inverse variance weighted	0.113229	0.0279602	1.11989	1.06017	1.18297	5.13e-05	25	Inverse variance weighted	0.178933	0.0449369	1.19594	1.09511	1.30605	6.84e-05	3	Inverse variance weighted	0.142322	0.0125783237030836	1.15295	1.00915	1.31723	0.0362529	0.113229	0.178933	0.142322	0.0254660331820394	0.0877627258179606	2.0245967414399	0.0429087891383545	0.000812518723995449	0.0501195476400833	0.22490781853433	0.00717590417109004	0.44263973289757
GCST90200295	5088_175_IL23R_IL_23_R	24	Inverse variance weighted	0.113229	0.0279602	1.11989	1.06017	1.18297	5.13e-05	25	Inverse variance weighted	0.16138	0.0482312	1.17513	1.06913	1.29164	0.000819929	3	Inverse variance weighted	0.197873	0.013002786229857	1.21881	1.09933	1.35127	0.000170534	0.113229	0.16138	0.197873	0.031932877953251	0.081295881046749	2.45584887644516	0.0140552250231062	0.00644741694273124	0.0574183389637708	0.282020912666287	0.0569415137962542	0.507100311536319
