# Supplementary material for: Systematic elucidation of the cross-omics regulatory network in chronic rhinosinusitis: the LAT-IL23R metabolic axis
Source: Braz J Otorhinolaryngol. 2026 Apr 22;92(4):101819. doi: 10.1016/j.bjorl.2026.101819 (PMC13126341; doi:10.1016/j.bjorl.2026.101819)
Supplement: Supplementary file 6 [file mmc6.xlsx]

## Sheet: Sheet1
Table S6 Mendelian Randomization analysis of CRS-associated metabolites and their relationship with IL23R protein.
Exposure	Outcome	nsnp	β	se	pvalue	FDR	or	or_lci95	or_uci95	Heter.Stat	Heter.p	egger_intercept	egger_intercept_se	egger_intercept_pval
GCST90199710	chronic rhinosinusitis	3	-0.226389	0.0552988893827755	4.24152520762732e-05	0.000141384173587577	0.797407951538738	0.715499273440647	0.888693342928954	4.37587418312543	0.112147860922127	0.0206279176174721	0.044564160905247	0.724016257445165
GCST90199770	chronic rhinosinusitis	9	0.137736296626414	0.0276136879893859	6.10164765036749e-07	2.6149918501575e-06	1.14767286516007	1.08720857185826	1.21149983500724	10.6302821229943	0.223540415764345	0.0152126395217437	0.0160022146079916	0.373438464644898
GCST90199793	chronic rhinosinusitis	6	-0.121658	0.0351624414636778	0.000540394390004811	0.00110577534465068	0.885450955546381	0.826482451102747	0.948626790117448	8.27309315803478	0.141813311155456	0.0219686398397053	0.0153642323966527	0.225981358073554
GCST90199861	chronic rhinosinusitis	10	0.146975942913545	0.0425556953752096	0.000552887672325338	0.00110577534465068	1.15832609674361	1.06563064621665	1.25908479749607	15.2240611090495	0.0849624210791099	0.017511161453616	0.0103937844279197	0.130524265579642
GCST90200030	chronic rhinosinusitis	5	-0.127208	0.032058048051651	7.24619407652937e-05	0.000217385822295881	0.880550443330128	0.82692453680333	0.93765398018815	5.55433621865358	0.234994408697949	-0.00350466	0.018858209602358	0.864423965300813
GCST90200055	chronic rhinosinusitis	6	-0.127246	0.0415073083760714	0.00217218394472047	0.00362030657453412	0.880517320297703	0.811719854861806	0.955145727556761	8.41077990835654	0.135002786752878	-0.00390897	0.0176137062274551	0.835240310835872
GCST90200058	chronic rhinosinusitis	10	0.124945294090787	0.0232013320868809	7.2338468440889e-08	7.2338468440889e-07	1.13309	1.08271381736025	1.18580267124274	6.86407211128768	0.651269045376848	-0.00531948	0.0106588373345336	0.631164331381714
GCST90200067	chronic rhinosinusitis	7	-0.115865	0.0367032033150673	0.00159502605364955	0.00299067385059291	0.890595253092944	0.828777550482812	0.957023877359638	10.6611941036487	0.0994292395702941	0.00628150959303344	0.0187946939980148	0.751778475315882
GCST90200078	chronic rhinosinusitis	14	0.107101359009722	0.0209355448869292	3.1246943360656e-07	1.5623471680328e-06	1.11304706611039	1.06829902898159	1.1596694724678	15.5350070575391	0.275153071100518	-0.00373596	0.00980829056999246	0.709936414019891
GCST90200252	chronic rhinosinusitis	3	0.10033808658103	0.038298555750372	0.00879575723770217	0.0109946965471277	1.10554462470183	1.02559498495752	1.19172669049053	0.540045980801102	0.76336194413825	0.00868426308813764	0.0139118421651705	0.644734822438332
GCST90200292	chronic rhinosinusitis	3	0.142321547162524	0.0679637840956995	0.0362529249205935	0.0375030257799243	1.15294731587826	1.00915417584204	1.31722936396881	0.35491325016957	0.837397320585814	0.00105339333552156	0.0279066324607559	0.975980878601708
GCST90200295	chronic rhinosinusitis	3	0.197873296772863	0.0526386482703057	0.000170534037631884	0.00042633509407971	1.21880795713661	1.09933070669249	1.35127021135328	1.0379181355659	0.595139725767426	-0.0135588	0.0173120629559244	0.577021453124126
GCST90200327	chronic rhinosinusitis	3	-0.171628	0.0578284614112526	0.00299867585529228	0.00473475135046149	0.842292813421497	0.752035799721948	0.943382195108013	0.63821947957359	0.726795786515187	0.0456450379617373	0.0588010099760244	0.579768216544061
GCST90200330	chronic rhinosinusitis	9	-0.114155	0.0329544627250332	0.000532179847881929	0.00110577534465068	0.892119931573628	0.836318757290636	0.951644292768568	13.5202287479333	0.0951598178258498	0.00811201790155769	0.0120092990619465	0.521053640393623
GCST90200358	chronic rhinosinusitis	11	0.109462328065391	0.0201958536648461	5.95858112356293e-08	7.2338468440889e-07	1.11567804039328	1.07237783104296	1.16072661498905	8.67200275795128	0.563488665196431	0.0052179579537292	0.00992931540179104	0.611928482047855
GCST90200359	chronic rhinosinusitis	5	-0.130892	0.0489554893471658	0.00750211328388795	0.00978536515289733	0.877312571041094	0.797044553831954	0.965664144628245	4.59000324073618	0.332008416113328	0.00701300321485362	0.0202842076534067	0.752364713423117
GCST90200371	chronic rhinosinusitis	3	0.118214999246121	0.0526508265735764	0.0247511972547459	0.027501330283051	1.12548606401187	1.01513273684677	1.24783571084472	1.0266635431338	0.598498193979425	0.025740348861433	0.0274592476264065	0.520562268408365
GCST90200372	chronic rhinosinusitis	4	0.156259174855322	0.0635379777587698	0.0139206856799811	0.0160623296307474	1.16912917271131	1.03223333204706	1.32418027983456	6.63764245977489	0.0843894474361588	-0.0526122	0.0229536505057078	0.148953180780161
GCST90200496	chronic rhinosinusitis	5	0.101493882049149	0.0329519979620288	0.00206964144473795	0.00362030657453412	1.10682314688161	1.03759752223852	1.18066731291914	1.83628583183032	0.765837380145755	-0.000764919	0.0177126118722645	0.968267622435993
GCST90200567	chronic rhinosinusitis	6	-0.180447	0.0352397781893997	3.04636855610114e-07	1.5623471680328e-06	0.834896727099308	0.779176873298933	0.89460117311992	4.63409207653268	0.462145230258711	0.00090133166103266	0.0150714160523385	0.955180354453166
GCST90200613	chronic rhinosinusitis	10	0.137357312882169	0.0261862912936717	1.55952006218008e-07	1.16964004663506e-06	1.14723799820942	1.08984140095851	1.20765739251419	7.40791139036914	0.594729385836091	0.00114942439603837	0.0094529081862066	0.906218738859829
GCST90200624	chronic rhinosinusitis	8	-0.154641	0.0391997362951161	7.981269828661e-05	0.000217670995327118	0.856722289431023	0.793364159116572	0.925140205508185	6.32880874658127	0.501922927977131	0.00426653079960975	0.021461428667407	0.848984601822551
GCST90200735	chronic rhinosinusitis	6	0.199364328770162	0.0363657644442768	4.20073199186014e-08	7.2338468440889e-07	1.22062659428542	1.13665237639228	1.31080470478217	3.80561045181939	0.577728922362044	-0.00135872	0.0115408901475156	0.911955659141205
GCST90200749	chronic rhinosinusitis	6	0.130715350963466	0.0316001381939702	3.52576312425469e-05	0.000132216117159551	1.13964333675997	1.0711995337158	1.21246032521703	6.64641564869083	0.248292437920175	-0.00599808	0.023288851747936	0.809460108774032
GCST90200801	chronic rhinosinusitis	4	-0.11588	0.0524661023474434	0.0271975379000157	0.0291402191785883	0.890581770576428	0.80355156883871	0.987037946088864	2.88540053084489	0.409633720629201	0.0711937289549268	0.0439102132770691	0.246395556266356
GCST90200807	chronic rhinosinusitis	4	0.100587555087236	0.0497337772106963	0.0431226678468403	0.0431226678468403	1.10582045767229	1.00311419080257	1.2190425534985	5.56502059917648	0.134800976003034	0.0343500206509278	0.0467742876110789	0.539147619465453
GCST90200854	chronic rhinosinusitis	4	0.170304143075065	0.0621920634984938	0.00617467938217519	0.0084200173393298	1.18566540841043	1.04959848795817	1.33937165195029	5.72062119668398	0.126022608983944	-0.0444917	0.0199308162730785	0.155252553423284
GCST90200882	chronic rhinosinusitis	4	-0.107314	0.0386242481557337	0.00546251453169128	0.0078035921881304	0.898243479818661	0.832753467368423	0.968883806135843	2.85788505100434	0.414059438039164	0.00345142019521073	0.0204190297844693	0.881322708303167
GCST90200914	chronic rhinosinusitis	3	0.169588781284385	0.0593985746453044	0.00430234833916777	0.00645352250875166	1.18481753198608	1.05460635595136	1.33110574972329	1.15560234884263	0.561130839915666	-0.0103952	0.0147590576602095	0.609353909179751
GCST90200987	chronic rhinosinusitis	4	0.109486417069422	0.0424311609319575	0.00987058096953671	0.0118446971634441	1.1157049162898	1.02667080755577	1.21246016841246	0.280701196770106	0.963616237648354	0.00841604164290554	0.0183713873659215	0.691834910896089
5088_175_IL23R_IL_23_R	GCST90200567	25	-0.0942968	0.0436813973804563	0.0308702375864942	0.767903585470095	0.910012594479676	0.83534340237595	0.991356273068319	10.6557928989327	0.991263040806873	-0.0107286	0.00978091367804831	0.284040956794935
5088_175_IL23R_IL_23_R	GCST90200801	25	0.0933252302146739	0.0426033720224024	0.0284836695114601	0.553690643469752	1.09781872103197	1.00987102133567	1.19342561454457	22.3272389279507	0.559742050372154	0.00774666101702709	0.00953712394396324	0.424967982671338
5088_175_IL23R_IL_23_R	GCST90200067	25	0.0882891880762991	0.0430555677435685	0.0403071821147211	1	1.09230395763829	1.00390789127085	1.18848347168772	19.0158266093284	0.751145040737575	0.00221552699477036	0.00964047626298077	0.820267022578967
5088_175_IL23R_IL_23_R	GCST90200252	25	0.0965577701518861	0.04392769054302	0.0279414719571619	0.866185630672017	1.10137320580336	1.01051438843614	1.20040145132305	11.9796294922807	0.980136527372871	-0.00168068	0.00983739346093306	0.865838914760176
5088_175_IL23R_IL_23_R	GCST90200807	25	0.189147732429003	0.0447402248445391	2.36104390763113e-05	0.000731923611365651	1.20821943249046	1.10678220590148	1.31895343931607	23.9492237784764	0.46450396816994	0.0124597805979422	0.0100163120342818	0.226047562113659
5088_175_IL23R_IL_23_R	GCST90200496	25	0.161244342940767	0.048518993622261	0.000889514877483225	0.02757496120198	1.17497202986287	1.06838388137108	1.29219402785108	22.9538151944554	0.522525927579561	-0.00788696	0.0108757431527177	0.475650692845544
5088_175_IL23R_IL_23_R	GCST90200058	25	0.11087846529275	0.0444486539564097	0.0126124347991661	0.39098547877415	1.11725911284358	1.02404359969514	1.21895974507691	21.1664757371228	0.628885870725164	-0.00571903	0.009949934513548	0.571019659225167
5088_175_IL23R_IL_23_R	GCST90200292	25	0.178933082899777	0.0449369227513699	6.83745475371827e-05	0.00211961097365267	1.19594071260565	1.09511208012296	1.30605279042042	24.9119683019308	0.410557140088521	0.0180811006911894	0.00987681515823634	0.0801396130749032
5088_175_IL23R_IL_23_R	GCST90200295	25	0.16138043148976	0.0482311705442185	0.000819929258249446	0.0254178070057328	1.17513194098231	1.06913224901739	1.29164102942927	28.0344584248894	0.258589172074294	0.0118285651943082	0.0107495187547049	0.282550091683476

## Sheet: Sheet2
id1	id2	nsnp	beta	se	pvalue	or	or_lci95	or_uci95	FDR	Heter.Stat	Heter.p	egger_intercept	egger_intercept_se	egger_intercept_pval
5088_175_IL23R_IL_23_R	GCST90200567	25	-0.0942968	0.0436813973804563	0.0308702375864942	0.910012594479676	0.83534340237595	0.991356273068319	0.767903585470095	10.6557928989327	0.991263040806873	-0.0107286	0.00978091367804831	0.284040956794935
5088_175_IL23R_IL_23_R	GCST90200801	25	0.0933252302146739	0.0426033720224024	0.0284836695114601	1.09781872103197	1.00987102133567	1.19342561454457	0.553690643469752	22.3272389279507	0.559742050372154	0.00774666101702709	0.00953712394396324	0.424967982671338
5088_175_IL23R_IL_23_R	GCST90200067	25	0.0882891880762991	0.0430555677435685	0.0403071821147211	1.09230395763829	1.00390789127085	1.18848347168772	1	19.0158266093284	0.751145040737575	0.00221552699477036	0.00964047626298077	0.820267022578967
5088_175_IL23R_IL_23_R	GCST90200252	25	0.0965577701518861	0.04392769054302	0.0279414719571619	1.10137320580336	1.01051438843614	1.20040145132305	0.866185630672017	11.9796294922807	0.980136527372871	-0.00168068	0.00983739346093306	0.865838914760176
5088_175_IL23R_IL_23_R	GCST90200807	25	0.189147732429003	0.0447402248445391	2.36104390763113e-05	1.20821943249046	1.10678220590148	1.31895343931607	0.000731923611365651	23.9492237784764	0.46450396816994	0.0124597805979422	0.0100163120342818	0.226047562113659
5088_175_IL23R_IL_23_R	GCST90200496	25	0.161244342940767	0.048518993622261	0.000889514877483225	1.17497202986287	1.06838388137108	1.29219402785108	0.02757496120198	22.9538151944554	0.522525927579561	-0.00788696	0.0108757431527177	0.475650692845544
5088_175_IL23R_IL_23_R	GCST90200058	25	0.11087846529275	0.0444486539564097	0.0126124347991661	1.11725911284358	1.02404359969514	1.21895974507691	0.39098547877415	21.1664757371228	0.628885870725164	-0.00571903	0.009949934513548	0.571019659225167
5088_175_IL23R_IL_23_R	GCST90200292	25	0.178933082899777	0.0449369227513699	6.83745475371827e-05	1.19594071260565	1.09511208012296	1.30605279042042	0.00211961097365267	24.9119683019308	0.410557140088521	0.0180811006911894	0.00987681515823634	0.0801396130749032
5088_175_IL23R_IL_23_R	GCST90200295	25	0.16138043148976	0.0482311705442185	0.000819929258249446	1.17513194098231	1.06913224901739	1.29164102942927	0.0254178070057328	28.0344584248894	0.258589172074294	0.0118285651943082	0.0107495187547049	0.282550091683476
