# Supplementary material for: Systematic elucidation of the cross-omics regulatory network in chronic rhinosinusitis: the LAT-IL23R metabolic axis
Source: Braz J Otorhinolaryngol. 2026 Apr 22;92(4):101819. doi: 10.1016/j.bjorl.2026.101819 (PMC13126341; doi:10.1016/j.bjorl.2026.101819)
Supplement: Supplementary file 7 [file mmc7.xlsx]

## Sheet: Sheet1
TableS7.Detailed Information of Single Nucleotide Polymorphisms (SNPs) Serving as Instrumental Variables in Mendelian Randomization (MR) Analyses for the LAT-IL23R-Amino Acid Metabolic Axis
SNPs for MR Analysis of IL23R to Chronic Rhinosinusitis (CRS)
SNP	effect_allele.exposure	other_allele.exposure	effect_allele.outcome	other_allele.outcome	beta.exposure	beta.outcome	eaf.exposure	eaf.outcome	pos.outcome	pval.outcome	se.outcome	mr_keep.outcome	pval_origin.outcome	samplesize.outcome	pval.exposure	se.exposure	samplesize.exposure	mr_keep.exposure	pval_origin.exposure	action	SNP_index	mr_keep	R2	f	meanf	rsq.exposure	effective_n.exposure	rsq.outcome	effective_n.outcome	steiger_dir	steiger_pval
rs10446468	TT	TC	A	G	0.116	0.209307	0.42564	0.999133	49399592	0.29555	0.200098	TRUE	reported	393619	8.34e-46	0.008165	35344	TRUE	reported	2	1	FALSE	0.00567825431056502	201.826888242138	97.525813294424	0.00567857381766277	35344	2.77975779070496e-06	393619	TRUE	2.44829388510639e-40
rs111632417	G	A	G	A	-0.0996	0.00346041	0.08124	0.0459467	51921699	0.884624	0.0238468	TRUE	reported	393619	1.593e-11	0.014779	35334	TRUE	reported	2	1	TRUE	0.00128374242350756	45.4154890974077	97.525813294424	0.0012838149976237	35334	5.34959652213691e-08	393619	TRUE	1.43000168354677e-10
rs114824041	T	A	T	A	-0.0705	-0.0230681	0.13705	0.131077	47136639	0.118675	0.0147838	TRUE	reported	393619	2.712e-09	0.011852	35342	TRUE	reported	2	1	TRUE	0.00100015945459167	35.3810217887249	97.525813294424	0.001000216000097	35342	6.18550212166311e-06	393619	TRUE	1.52779608951919e-07
rs116033001	A	C	A	C	-0.1232	-0.0180875	0.05063	0.103003	48153156	0.263892	0.0161894	TRUE	reported	393619	1.095e-11	0.018135	35342	TRUE	reported	2	1	TRUE	0.00130415261745109	46.1489387599979	97.525813294424	0.00130422632722513	35342	3.17117607998813e-06	393619	TRUE	6.19228104064218e-10
rs11706153	T	C	T	C	-0.2257	-0.0727517	0.01465	0.00416283	48657548	0.354266	0.0785362	TRUE	reported	393619	2.282e-11	0.033753	35343	TRUE	reported	2	1	TRUE	0.00126353087091112	44.7109381595018	97.525813294424	0.00126360228565719	35343	2.18007648396617e-06	393619	TRUE	8.35068587429179e-10
rs1264191	C	T	C	T	-0.0848	-0.0108002	0.17643	0.80243	48612024	0.386667	0.0124761	TRUE	reported	393619	9.4e-16	0.010555	35343	TRUE	reported	2	1	TRUE	0.00182296944912122	64.5432236262113	97.525813294424	0.00182307242560993	35343	1.90384342188586e-06	393619	TRUE	9.685437342674e-14
rs1354034	C	T	C	T	0.0515	-0.0150295	0.38119	0.705129	56815721	0.165187	0.0108294	TRUE	reported	393619	4.692e-10	0.008268	35356	TRUE	reported	2	1	TRUE	0.00109616032630468	38.796179008417	97.525813294424	0.00109622226886796	35356	4.89332772074798e-06	393619	TRUE	2.59086379277443e-08
rs138838615	A	G	A	G	-0.1094	-0.0196299	0.06	0.0545393	48729234	0.380991	0.0224067	TRUE	reported	393619	1.471e-10	0.017071	35343	TRUE	reported	2	1	TRUE	0.00116067049104393	41.0669209873317	97.525813294424	0.00116073609887953	35343	1.94987010846051e-06	393619	TRUE	3.95331074467541e-09
rs140640066	G	A	G	A	-0.1604	-0.0446239	0.02434	0.0315586	46794096	0.119279	0.0286453	TRUE	reported	393619	1.618e-09	0.026591	35342	TRUE	reported	2	1	TRUE	0.00102849306248385	36.3843658960862	97.525813294424	0.00102855120822265	35342	6.16526534716217e-06	393619	TRUE	9.81597665390889e-08
rs146958887	A	G	A	G	-0.1439	-0.0327473	0.09641	0.090662	49987725	0.0578775	0.0172661	TRUE	reported	393619	5.828e-26	0.013657	35344	TRUE	reported	2	1	TRUE	0.00313136147267239	111.01620904704	97.525813294424	0.00313153812116398	35344	9.138705395008e-06	393619	TRUE	1.38052938117796e-21
rs187979386	T	C	T	C	-0.1627	-0.00817329	0.03103	0.0236376	48401516	0.803297	0.0328136	TRUE	reported	393619	3.906e-12	0.023442	35344	TRUE	reported	2	1	TRUE	0.00136106409959042	48.1682875346266	97.525813294424	0.00136114101722379	35344	1.57620297287367e-07	393619	TRUE	4.85284337643628e-11
rs2176862	T	C	T	C	-0.1327	-0.000342017	0.05177	0.0465326	46609503	0.988356	0.0234361	TRUE	reported	393619	2.792e-13	0.018168	35343	TRUE	reported	2	1	TRUE	0.00150719391758739	53.3461432240501	97.525813294424	0.00150727908338099	35343	5.41066760232261e-10	393619	TRUE	2.73592300981963e-12
rs34762726	A	G	A	G	-0.2182	-0.0218359	0.30713	0.413267	49651777	0.0293778	0.0100239	TRUE	reported	393619	2.51e-141	0.008621	35343	TRUE	reported	2	1	TRUE	0.0178028471242456	640.57446957144	97.525813294424	0.0178038366767847	35343	1.20556230427219e-05	393619	TRUE	1.34687326175621e-122
rs35023421	GAAGAC	AGAC	ATC	A	0.1225	0.0177514	0.0444	0.0607226	50337444	0.391498	0.0207158	TRUE	reported	393619	1.147e-09	0.020123	35341	TRUE	reported	2	1	FALSE	0.00104749685675356	37.0563077867435	97.525813294424	0.00104755607741883	35341	1.86546516836527e-06	393619	TRUE	2.34548839898253e-08
rs352157	G	A	G	A	0.0443	0.00368998	0.45188	0.447677	52180986	0.7146	0.0100906	TRUE	reported	393619	3.97e-08	0.008066	35339	TRUE	reported	2	1	TRUE	0.0008528373667517	30.162437682833	97.525813294424	0.000852885594388118	35339	3.39734810468539e-07	393619	TRUE	2.53181506341987e-07
rs4485709	TG	GG	A	C	-0.0477	-0.00376303	0.30826	0.859034	50739066	0.790131	0.0141392	TRUE	reported	393619	4.586e-08	0.008726	35342	TRUE	reported	2	1	FALSE	0.000844788855589541	29.880080515558	97.525813294424	0.000844836624415065	35342	1.79949962661772e-07	393619	TRUE	2.47995133666243e-07
rs4688714	C	T	T	A	0.0643	0.160671	0.4277	0.000917868	50523262	0.350303	0.172024	TRUE	reported	393619	2.115e-15	0.008104	35343	TRUE	reported	2	1	FALSE	0.00177806150996575	62.9504015096608	97.525813294424	0.00177816195419928	35343	2.21626710292064e-06	393619	TRUE	2.3008306753706e-13
rs4980320	C	T	C	T	0.0463	-0.0100887	0.46986	0.479624	198986	0.311664	0.00997171	TRUE	reported	393619	8.319e-09	0.008036	35352	TRUE	reported	2	1	TRUE	0.000938124598606497	33.1938445228088	97.525813294424	0.000938177625167804	35352	2.6004958199242e-06	393619	TRUE	1.7162657151754e-07
rs62259755	T	G	T	G	0.076	-0.00927744	0.16913	0.126592	51984491	0.53567	0.0149787	TRUE	reported	393619	1.376e-12	0.010725	35332	TRUE	reported	2	1	TRUE	0.00141921295522158	50.2120553073789	97.525813294424	0.00141929318158308	35332	9.74616575247351e-07	393619	TRUE	3.87709208800661e-11
rs71080535	AT	T	CT	C	-0.2057	-0.0358838	0.32627	0.894191	49578620	0.026299	0.0161511	TRUE	reported	393619	1.364e-129	0.008493	35344	TRUE	reported	2	1	FALSE	0.0163260753251493	586.572582303786	97.525813294424	0.0163269841316545	35344	1.25404565980508e-05	393619	TRUE	4.24198751454431e-112
rs71080562	TT	T	GAA	G	0.0918	-0.025788	0.47339	0.00236585	49953064	0.79864	0.101087	TRUE	reported	393619	1.982e-30	0.008007	35344	TRUE	reported	2	1	FALSE	0.00370525282806395	131.438056680668	97.525813294424	0.0037054617309645	35344	1.65337279848268e-07	393619	TRUE	1.12314863152204e-27
rs71325001	C	G	C	G	-0.1319	-0.0147219	0.09378	0.106919	49932580	0.354115	0.0158875	TRUE	reported	393619	1.148e-21	0.013793	35344	TRUE	reported	2	1	TRUE	0.00258068023884237	91.4423845559833	97.525813294424	0.00258082590235618	35344	2.18143263140822e-06	393619	TRUE	6.09038257472032e-19
rs73088112	C	T	C	T	-0.1859	-0.0460138	0.02697	0.00684593	49375919	0.447551	0.0605841	TRUE	reported	393619	3.926e-14	0.024579	35344	TRUE	reported	2	1	TRUE	0.00161589196447145	57.2012849049854	97.525813294424	0.00161598325985429	35344	1.46549518611738e-06	393619	TRUE	2.13994434350641e-12
rs74473238	G	C	G	C	0.1036	0.0176655	0.09999	0.0623184	49547808	0.385885	0.020373	TRUE	reported	393619	1.114e-14	0.01341	35344	TRUE	reported	2	1	TRUE	0.00168582889200043	59.6811769534961	97.525813294424	0.00168592413203848	35344	1.91014889375304e-06	393619	TRUE	8.71475310974179e-13
rs74497331	A	G	A	G	-0.2042	-0.010173	0.02992	0.0461588	51977013	0.665308	0.0235162	TRUE	reported	393619	5.524e-17	0.024382	35333	TRUE	reported	2	1	TRUE	0.0019812123438357	70.1371699469196	97.525813294424	0.00198132427312837	35333	4.75433462312301e-07	393619	TRUE	2.8845925610962e-15
rs75420707	T	C	T	C	-0.1285	-0.0162815	0.0417	0.0348942	47965973	0.548624	0.0271439	TRUE	reported	393619	2.827e-10	0.020371	35344	TRUE	reported	2	1	TRUE	0.00112454593585534	39.7884464006933	97.525813294424	0.00112460950222175	35344	9.14050287983337e-07	393619	TRUE	4.38001079880765e-09
rs7627910	C	T	C	T	0.0844	0.0303714	0.4459	0.393838	49934398	0.00251658	0.0100523	TRUE	reported	393619	9.819e-26	0.008047	35344	TRUE	reported	2	1	TRUE	0.00310278422764053	109.999906147107	97.525813294424	0.00310295926903121	35344	2.31907514967097e-05	393619	TRUE	4.53810301019488e-20
rs79312973	T	C	T	C	0.0933	0.000120101	0.06605	0.0304609	51351247	0.996676	0.0288281	TRUE	reported	393619	8.662e-09	0.016212	35341	TRUE	reported	2	1	TRUE	0.000936277211091466	33.1181080926429	97.525813294424	0.000936330149802042	35341	4.40947982824016e-11	393619	TRUE	3.57380970938666e-08
rs9831886	A	G	A	G	0.0827	0.000270218	0.17184	0.738062	51870994	0.980713	0.0111775	TRUE	reported	393619	1.294e-14	0.010731	35333	TRUE	reported	2	1	TRUE	0.00167811109731902	59.3890045269337	97.525813294424	0.00167820593159381	35333	1.48479106623271e-09	393619	TRUE	1.66407468746187e-13
rs9852677	A	G	A	G	-0.1411	-0.0305926	0.03029	0.0575105	50254185	0.147949	0.0211448	TRUE	reported	393619	1.804e-09	0.02346	35343	TRUE	reported	2	1	TRUE	0.00102246940410584	36.1720760515502	97.525813294424	0.00102252720801073	35343	5.31801375964116e-06	393619	TRUE	9.03815293156449e-08
SNPs for MR Analysis of LAT to Chronic Rhinosinusitis (CRS)
SNP	effect_allele.exposure	other_allele.exposure	effect_allele.outcome	other_allele.outcome	beta.exposure	beta.outcome	eaf.exposure	eaf.outcome	pos.outcome	pval.outcome	se.outcome	mr_keep.outcome	pval_origin.outcome	samplesize.outcome	samplesize.exposure	se.exposure	pval.exposure	exposure	mr_keep.exposure	data_source.exposure	action	SNP_index	mr_keep	R2	f	units.exposure	rsq.exposure	effective_n.exposure	rsq.outcome	effective_n.outcome	steiger_dir	steiger_pval
rs12445050	T	C	T	C	0.0595167	0.0109594	0.138199	0.129085	81837364	0.454456	0.0146514	TRUE	reported	393619	34049	0.0108209	3.79446018355535e-08	exposure	TRUE	textfile	2	1	TRUE	0.000887689060403178	30.250002035431	NA	0.000887741159032854	34049	1.42148028820599e-06	393619	TRUE	4.08875870943764e-07
rs13412535	A	G	A	G	-0.0583784	-0.00553407	0.231123	0.205496	224010157	0.653695	0.0123353	TRUE	reported	393619	34049	0.00890763	5.61047976032471e-11	exposure	TRUE	textfile	2	1	TRUE	0.00125987707435044	42.9491453940543	NA	0.00125995098921465	34049	5.11347097249431e-07	393619	TRUE	7.29865511561605e-10
rs1362213	T	C	T	C	-0.0449991	0.00561893	0.479592	0.455626	6173262	0.571191	0.00992219	TRUE	reported	393619	34049	0.00762421	3.58839299329486e-09	exposure	TRUE	textfile	2	1	TRUE	0.00102204377954523	34.8331255414583	NA	0.00102210375541064	34049	8.14737984745809e-07	393619	TRUE	3.76578844113621e-08
rs150315502	T	C	T	C	-0.0543342	0.0151713	0.174631	0.11918	105386645	0.320583	0.0152743	TRUE	reported	393619	34049	0.0099391	4.58458469249326e-08	exposure	TRUE	textfile	2	1	TRUE	0.000876934300456489	29.8831877199607	NA	0.000876985768441425	34049	2.50638639511672e-06	393619	TRUE	6.92318756487376e-07
rs151234	C	G	C	G	0.0635005	0.00144425	0.129019	0.123615	28494339	0.923241	0.0149894	TRUE	reported	393619	34049	0.0111747	1.3272722058121e-08	exposure	TRUE	textfile	2	1	TRUE	0.000947472264996202	32.2891813100764	NA	0.000947527868985313	34049	2.35853538823946e-08	393619	TRUE	5.84384117989577e-08
rs17622656	A	G	A	G	-0.0537711	-0.0465692	0.388426	0.25949	132485305	3.83698e-05	0.0113112	TRUE	reported	393619	34049	0.00769747	2.83726564866257e-12	exposure	TRUE	textfile	2	1	TRUE	0.00143111817969794	48.7951122363776	NA	0.00143120212659254	34049	4.30613501970341e-05	393619	TRUE	3.0524977303615e-08
rs2055663	C	T	C	T	-0.0627366	0.00961496	0.863805	0.829328	82639526	0.462134	0.0130756	TRUE	reported	393619	34049	0.0109553	1.0246369189601e-08	exposure	TRUE	textfile	2	1	TRUE	0.000962212426319489	32.7919993481563	NA	0.000962268894526334	34049	1.37371698225877e-06	393619	TRUE	1.2537080483581e-07
rs342298	T	C	T	C	-0.0461148	-0.010488	0.454681	0.477972	106733200	0.288226	0.00987546	TRUE	reported	393619	34049	0.00751209	8.3172546784744e-10	exposure	TRUE	textfile	2	1	TRUE	0.00110553968585176	37.6819685959188	NA	0.00110560455602512	34049	2.86546822796819e-06	393619	TRUE	2.29037439649602e-08
rs3804749	T	C	T	C	-0.0586667	-0.00854658	0.592709	0.621203	123114156	0.399126	0.0101361	TRUE	reported	393619	34049	0.00771008	2.75994228285426e-14	exposure	TRUE	textfile	2	1	TRUE	0.00169755293285243	57.8948643015187	NA	0.00169765248177468	34049	1.80621032227839e-06	393619	TRUE	1.66679442415209e-12
rs6045950	G	A	G	A	0.0437024	0.0107079	0.368479	0.313615	19285307	0.315018	0.0106573	TRUE	reported	393619	34049	0.00777565	1.90502201992771e-08	exposure	TRUE	textfile	2	1	TRUE	0.000926894008501725	31.5872383294109	NA	0.000926948405942061	34049	2.56471593488771e-06	393619	TRUE	3.26180891323901e-07
rs6993770	T	A	T	A	-0.0944057	-0.0144043	0.286616	0.223271	105569300	0.22638	0.0119069	TRUE	reported	393619	34049	0.00827545	3.81680524190084e-30	exposure	TRUE	textfile	2	1	TRUE	0.00380760646392474	130.133072806434	NA	0.00380782927989963	34049	3.71801760315807e-06	393619	TRUE	3.11113809551665e-26
rs7080386	A	C	A	C	0.0663262	0.00537882	0.41198	0.383818	63288546	0.596337	0.010155	TRUE	reported	393619	34049	0.00762074	3.22106879128343e-18	exposure	TRUE	textfile	2	1	TRUE	0.00221976234028722	75.7443829284719	NA	0.00221989244483133	34049	7.12754569151236e-07	393619	TRUE	2.46261589021288e-16
rs892090	G	T	G	T	0.09646	0.00934282	0.834136	0.879009	55027704	0.539183	0.0152151	TRUE	reported	393619	34049	0.0101068	1.37309314819277e-21	exposure	TRUE	textfile	2	1	TRUE	0.00266810256012499	91.0839090755662	NA	0.00266825887247978	34049	9.57926258792222e-07	393619	TRUE	2.73674274323172e-19
SNPs for MR Analysis of LAT to IL23R
SNP	effect_allele.exposure	other_allele.exposure	effect_allele.outcome	other_allele.outcome	beta.exposure	beta.outcome	eaf.exposure	eaf.outcome	pval.outcome	se.outcome	samplesize.outcome	mr_keep.outcome	pval_origin.outcome	samplesize.exposure	se.exposure	pval.exposure	gene.exposure	mr_keep.exposure	pval_origin.exposure	action	SNP_index	mr_keep	R2	f	meanf	rsq.exposure	effective_n.exposure	rsq.outcome	effective_n.outcome	steiger_dir	steiger_pval
rs12445050	T	C	T	C	0.0595167	-0.001	0.138199	0.10029	0.940443	0.013385	35373	TRUE	reported	34049	0.0108209	3.79446018355535e-08	LAT	TRUE	reported	2	1	TRUE	0.000887689060403178	30.250002035431	51.9936299709873	0.000887741159032854	34049	1.57803213225677e-07	35373	TRUE	0.000107434798477247
rs13412535	A	G	A	G	-0.0583784	0.003	0.231123	0.19379	0.764423	0.010011	35366	TRUE	reported	34049	0.00890763	5.61047976032471e-11	LAT	TRUE	reported	2	1	TRUE	0.00125987707435044	42.9491453940543	51.9936299709873	0.00125995098921465	34049	2.53936483940245e-06	35366	TRUE	7.9311446017651e-06
rs1362213	T	C	T	C	-0.0449991	-0.0144	0.479592	0.49679	0.072395	0.008015	35382	TRUE	reported	34049	0.00762421	3.58839299329486e-09	LAT	TRUE	reported	2	1	TRUE	0.00102204377954523	34.8331255414583	51.9936299709873	0.00102210375541064	34049	9.1226388310853e-05	35382	TRUE	0.00313261445839855
rs150315502	T	C	T	C	-0.0543342	-0.0181	0.174631	0.1444	0.112323	0.011399	35359	TRUE	reported	34049	0.0099391	4.58458469249326e-08	LAT	TRUE	reported	2	1	TRUE	0.000876934300456489	29.8831877199607	51.9936299709873	0.000876985768441425	34049	7.1304553645682e-05	35359	TRUE	0.00528509078182747
rs151234	C	G	C	G	0.0635005	0.0403	0.129019	0.11785	0.001138	0.012385	35384	TRUE	reported	34049	0.0111747	1.3272722058121e-08	LAT	TRUE	reported	2	1	TRUE	0.000947472264996202	32.2891813100764	51.9936299709873	0.000947527868985313	34049	0.000299161532045689	35384	TRUE	0.0755035416134174
rs17622656	A	G	A	G	-0.0537711	-0.005	0.388426	0.36995	0.551092	0.008388	35350	TRUE	reported	34049	0.00769747	2.83726564866257e-12	LAT	TRUE	reported	2	1	TRUE	0.00143111817969794	48.7951122363776	51.9936299709873	0.00143120212659254	34049	1.00520340999527e-05	35350	TRUE	4.95140455653163e-06
rs2055663	C	T	C	T	-0.0627366	0.0098	0.863805	0.10383	0.458633	0.013224	35364	TRUE	reported	34049	0.0109553	1.0246369189601e-08	LAT	TRUE	reported	2	1	TRUE	0.000962212426319489	32.7919993481563	51.9936299709873	0.000962268894526334	34049	1.55304094437716e-05	35364	TRUE	0.000360051382863846
rs342298	T	C	AATTGTT	GATTGTT	-0.0461148	-0.0224	0.454681	0.45396	0.005316	0.008037	35354	TRUE	reported	34049	0.00751209	8.3172546784744e-10	LAT	TRUE	reported	2	1	FALSE	0.00110553968585176	37.6819685959188	51.9936299709873	0.00110560455602512	34049	0.000219684134444256	35354	TRUE	0.0151642634366317
rs3804749	T	C	T	C	-0.0586667	-0.0122	0.592709	0.34473	0.15185	0.008513	35366	TRUE	reported	34049	0.00771008	2.75994228285426e-14	LAT	TRUE	reported	2	1	TRUE	0.00169755293285243	57.8948643015187	51.9936299709873	0.00169765248177468	34049	5.80721348032456e-05	35366	TRUE	9.60164880133482e-06
rs6045950	G	A	G	A	0.0437024	-0.0022	0.368479	0.30579	0.801698	0.00876	35376	TRUE	reported	34049	0.00777565	1.90502201992771e-08	LAT	TRUE	reported	2	1	TRUE	0.000926894008501725	31.5872383294109	51.9936299709873	0.000926948405942061	34049	1.78300353197557e-06	35376	TRUE	0.000125316227051795
rs6993770	T	A	T	A	-0.0944057	-0.0313	0.286616	0.22448	0.001166	0.009639	35365	TRUE	reported	34049	0.00827545	3.81680524190084e-30	LAT	TRUE	reported	2	1	TRUE	0.00380760646392474	130.133072806434	51.9936299709873	0.00380782927989963	34049	0.000298089127424767	35365	TRUE	4.53707402211072e-09
rs7080386	A	C	A	C	0.0663262	0.0186	0.41198	0.43502	0.021174	0.00807	35351	TRUE	reported	34049	0.00762074	3.22106879128343e-18	LAT	TRUE	reported	2	1	TRUE	0.00221976234028722	75.7443829284719	51.9936299709873	0.00221989244483133	34049	0.000150257592348352	35351	TRUE	4.3284287547503e-06
rs892090	G	T	G	T	0.09646	0.0179	0.834136	0.16446	0.097864	0.010814	35381	TRUE	reported	34049	0.0101068	1.37309314819277e-21	LAT	TRUE	reported	2	1	TRUE	0.00266810256012499	91.0839090755662	51.9936299709873	0.00266825887247978	34049	7.74380032361141e-05	35381	TRUE	1.59662771632081e-08
SNPs for MR Analysis of Gamma-glutamyltyrosine to Chronic Rhinosinusitis (CRS)
SNP	effect_allele.exposure	other_allele.exposure	effect_allele.outcome	other_allele.outcome	beta.exposure	beta.outcome	eaf.exposure	eaf.outcome	pos.outcome	pval.outcome	se.outcome	mr_keep.outcome	pval_origin.outcome	samplesize.outcome	se.exposure	pval.exposure	samplesize.exposure	mr_keep.exposure	pval_origin.exposure	action	SNP_index	mr_keep	R2	f	meanf	rsq.exposure	effective_n.exposure	rsq.outcome	effective_n.outcome	steiger_dir	steiger_pval
rs12206654	C	T	C	T	0.188854	0.0458723	0.144701	0.104658	111235631	0.00415317	0.0160041	TRUE	reported	393619	0.0219253	7.08544e-18	8221	TRUE	reported	2	1	TRUE	0.00894406210964842	74.1746693286384	51.5009545609775	0.00894621907438151	8221	2.08715934867164e-05	393619	TRUE	5.41540947824719e-16
rs150851429	C	G	C	G	0.415012	0.0873238	0.0149847	0.0194325	71591928	0.0144032	0.0356853	TRUE	reported	393619	0.0629792	4.40824e-11	8221	TRUE	reported	2	1	TRUE	0.00525429501960188	43.4131562970245	51.5009545609775	0.00525556687280076	8221	1.52126927687496e-05	393619	TRUE	7.00992220614456e-10
rs2006092	G	A	G	A	-0.0965236	-0.0102008	0.373356	0.34241	24599701	0.325927	0.0103841	TRUE	reported	393619	0.0158847	1.22829e-09	8221	TRUE	reported	2	1	TRUE	0.00447134422860489	36.9150380572697	51.5009545609775	0.00447242741304731	8221	2.45163509822798e-06	393619	TRUE	4.39188154235799e-09
SNPs for MR Analysis of Trans-4-hydroxyproline to Chronic Rhinosinusitis (CRS)
SNP	effect_allele.exposure	other_allele.exposure	effect_allele.outcome	other_allele.outcome	beta.exposure	beta.outcome	eaf.exposure	eaf.outcome	pos.outcome	pval.outcome	se.outcome	mr_keep.outcome	pval_origin.outcome	samplesize.outcome	se.exposure	pval.exposure	samplesize.exposure	mr_keep.exposure	pval_origin.exposure	action	SNP_index	mr_keep	R2	f	meanf	rsq.exposure	effective_n.exposure	rsq.outcome	effective_n.outcome	steiger_dir	steiger_pval
rs11891502	G	A	G	A	-0.124263	-0.0156073	0.130459	0.102331	65004111	0.338095	0.0162927	TRUE	reported	393619	0.0224032	2.9119e-08	8252	TRUE	reported	2	1	TRUE	0.00371439590895857	30.7580136891228	35.4870961019605	0.00371529302310155	8252	2.33128073902447e-06	393619	TRUE	8.87071385865274e-08
rs3761097	T	C	T	C	0.218983	0.0522243	0.0542805	0.0175006	35800075	0.173308	0.0383536	TRUE	reported	393619	0.033857	9.9384e-11	8252	TRUE	reported	2	1	TRUE	0.00504392411958657	41.8233276778248	35.4870961019605	0.005045140720026	8252	4.71039246106156e-06	393619	TRUE	5.63621148643368e-10
rs57173949	C	T	C	T	-0.421069	-0.0526859	0.0113042	0.0175956	51892375	0.160623	0.0375529	TRUE	reported	393619	0.0723318	5.83757e-09	8252	TRUE	reported	2	1	TRUE	0.00408986455090445	33.8799469389338	35.4870961019605	0.00409085197721243	8252	5.00064271404848e-06	393619	TRUE	2.76019696772065e-08
SNPs for MR Analysis of IL23R to Gamma-glutamyltyrosine
SNP	effect_allele.exposure	other_allele.exposure	effect_allele.outcome	other_allele.outcome	beta.exposure	beta.outcome	eaf.exposure	eaf.outcome	se.outcome	pval.outcome	outcome	pval_origin.outcome	data_source.outcome	pval.exposure	se.exposure	samplesize.exposure	exposure	pval_origin.exposure	id.exposure	SNP_index	mr_keep	R2	f	meanf	units.outcome	effective_n.exposure	rsq.outcome	effective_n.outcome	steiger_dir	steiger_pval
rs111632417	G	A	G	A	-0.0996	-0.0289554	0.08124	0.0739582	0.0299199	0.333162	outcome	reported	textfile	1.593e-11	0.014779	35334	exposure	reported	q413TL	1	TRUE	0.00128374242350756	45.4154890974077	91.2602304866623	NA	35334	0.000113938473366172	8221	TRUE	0.0398504776847738
rs114824041	T	A	T	A	-0.0705	-0.0473005	0.13705	0.117787	0.0240443	0.049158	outcome	reported	textfile	2.712e-09	0.011852	35342	exposure	reported	q413TL	1	TRUE	0.00100015945459167	35.3810217887249	91.2602304866623	NA	35342	0.000470634504865757	8221	TRUE	0.417030054735694
rs116033001	A	C	A	C	-0.1232	-0.0765434	0.05063	0.0595543	0.0326367	0.0190108	outcome	reported	textfile	1.095e-11	0.018135	35342	exposure	reported	q413TL	1	TRUE	0.00130415261745109	46.1489387599979	91.2602304866623	NA	35342	0.000668795724340226	8221	TRUE	0.402021252047633
rs11706153	T	C	T	C	-0.2257	0.0506453	0.01465	0.022766	0.0510351	0.32102	outcome	reported	textfile	2.282e-11	0.033753	35343	exposure	reported	q413TL	1	TRUE	0.00126353087091112	44.7109381595018	91.2602304866623	NA	35343	0.000119803454881771	8221	TRUE	0.0444271299267512
rs1264191	C	T	C	T	-0.0848	-0.0561751	0.17643	0.81923	0.0202574	0.00555311	outcome	reported	textfile	9.4e-16	0.010555	35343	exposure	reported	q413TL	1	TRUE	0.00182296944912122	64.5432236262113	91.2602304866623	NA	35343	0.00093474935511669	8221	TRUE	0.32153465207113
rs13099560	TGCCTCAAAAAAAAAAAAAAA	CGCCTCAAAAAAAAAAAAAAA	A	G	0.0643	0.0288578	0.38184	0.654143	0.0162398	0.0755725	outcome	reported	textfile	1.205e-14	0.008334	35341	exposure	reported	q413TL	1	FALSE	0.00168153234151779	59.5237625487116	91.2602304866623	NA	35341	0.000384042497681239	8221	TRUE	0.0801270433257954
rs1354034	C	T	C	T	0.0515	-0.0132273	0.38119	0.609346	0.0158509	0.404007	outcome	reported	textfile	4.692e-10	0.008268	35356	exposure	reported	q413TL	1	TRUE	0.00109616032630468	38.796179008417	91.2602304866623	NA	35356	8.47186019260117e-05	8221	TRUE	0.0508202943705201
rs138564363	T	C	T	C	0.0776	0.0312168	0.09233	0.0727539	0.0297367	0.293821	outcome	reported	textfile	2.716e-08	0.01396	35343	exposure	reported	q413TL	1	TRUE	0.000873513592515216	30.897833550666	91.2602304866623	NA	35343	0.000134064568009637	8221	TRUE	0.141938578378143
rs138838615	A	G	A	G	-0.1094	-0.025886	0.06	0.0293026	0.0470342	0.582068	outcome	reported	textfile	1.471e-10	0.017071	35343	exposure	reported	q413TL	1	TRUE	0.00116067049104393	41.0669209873317	91.2602304866623	NA	35343	3.68525364974106e-05	8221	TRUE	0.0221769763497119
rs146958887	A	G	A	G	-0.1439	-0.0261424	0.09641	0.06185	0.0319791	0.413653	outcome	reported	textfile	5.828e-26	0.013657	35344	exposure	reported	q413TL	1	TRUE	0.00313136147267239	111.01620904704	91.2602304866623	NA	35344	8.13025459622332e-05	8221	TRUE	0.000124078305674789
rs187979386	T	C	T	C	-0.1627	-0.0453448	0.03103	0.0297743	0.0454175	0.318086	outcome	reported	textfile	3.906e-12	0.023442	35344	exposure	reported	q413TL	1	TRUE	0.00136106409959042	48.1682875346266	91.2602304866623	NA	35344	0.000121265394284198	8221	TRUE	0.0344558378355229
rs2176862	T	C	T	C	-0.1327	-0.0558735	0.05177	0.0509694	0.0346536	0.106887	outcome	reported	textfile	2.792e-13	0.018168	35343	exposure	reported	q413TL	1	TRUE	0.00150719391758739	53.3461432240501	91.2602304866623	NA	35343	0.000316197704560895	8221	TRUE	0.0855046141537308
rs34762726	A	G	A	G	-0.2182	-0.0218137	0.30713	0.290916	0.017023	0.200044	outcome	reported	textfile	2.51e-141	0.008621	35343	exposure	reported	q413TL	1	TRUE	0.0178028471242456	640.57446957144	91.2602304866623	NA	35343	0.000199747216281071	8221	TRUE	1.05528309462782e-22
rs35023421	GAAGAC	AGAC	ATC	A	0.1225	0.0067505	0.0444	0.0380534	0.0404934	0.867601	outcome	reported	textfile	1.147e-09	0.020123	35341	exposure	reported	q413TL	1	FALSE	0.00104749685675356	37.0563077867435	91.2602304866623	NA	35341	3.38129410394113e-06	8221	TRUE	0.0126454483098435
rs352157	G	A	G	A	0.0443	-0.00180791	0.45188	0.464363	0.0156222	0.907869	outcome	reported	textfile	3.97e-08	0.008066	35339	exposure	reported	q413TL	1	TRUE	0.0008528373667517	30.162437682833	91.2602304866623	NA	35339	1.62948189284967e-06	8221	TRUE	0.0225432665520455
rs4485709	TG	GG	A	C	-0.0477	0.0217375	0.30826	0.852176	0.0216327	0.314972	outcome	reported	textfile	4.586e-08	0.008726	35342	exposure	reported	q413TL	1	FALSE	0.000844788855589541	29.880080515558	91.2602304866623	NA	35342	0.000122835926020496	8221	TRUE	0.141826542739712
rs4688714	C	T	C	T	0.0643	0.0158686	0.4277	0.483279	0.0156543	0.310733	outcome	reported	textfile	2.115e-15	0.008104	35343	exposure	reported	q413TL	1	TRUE	0.00177806150996575	62.9504015096608	91.2602304866623	NA	35343	0.000125007666178214	8221	TRUE	0.0113319231685887
rs4980320	C	T	C	T	0.0463	0.0150417	0.46986	0.451061	0.0160715	0.34931	outcome	reported	textfile	8.319e-09	0.008036	35352	exposure	reported	q413TL	1	TRUE	0.000938124598606497	33.1938445228088	91.2602304866623	NA	35352	0.00010656528637125	8221	TRUE	0.0971299913989287
rs62259755	T	G	T	G	0.076	0.0310293	0.16913	0.138657	0.0228102	0.173726	outcome	reported	textfile	1.376e-12	0.010725	35332	exposure	reported	q413TL	1	TRUE	0.00141921295522158	50.2120553073789	91.2602304866623	NA	35332	0.000225096644238784	8221	TRUE	0.0639611210361532
rs71080535	AT	T	CT	C	-0.2057	-0.0187177	0.32627	0.313064	0.0166573	0.261143	outcome	reported	textfile	1.364e-129	0.008493	35344	exposure	reported	q413TL	1	FALSE	0.0163260753251493	586.572582303786	91.2602304866623	NA	35344	0.000153606662635078	8221	TRUE	2.56899380286129e-21
rs71325001	C	G	C	G	-0.1319	-0.00883482	0.09378	0.0960528	0.0262493	0.736439	outcome	reported	textfile	1.148e-21	0.013793	35344	exposure	reported	q413TL	1	TRUE	0.00258068023884237	91.4423845559833	91.2602304866623	NA	35344	1.37827218667619e-05	8221	TRUE	0.000118766723522717
rs73088112	C	T	C	T	-0.1859	0.0535825	0.02697	0.0159562	0.0609341	0.379211	outcome	reported	textfile	3.926e-14	0.024579	35344	exposure	reported	q413TL	1	TRUE	0.00161589196447145	57.2012849049854	91.2602304866623	NA	35344	9.40730674975739e-05	8221	TRUE	0.0126940058169721
rs74473238	G	C	G	C	0.1036	-0.0334476	0.09999	0.090271	0.0269242	0.21413	outcome	reported	textfile	1.114e-14	0.01341	35344	exposure	reported	q413TL	1	TRUE	0.00168582889200043	59.6811769534961	91.2602304866623	NA	35344	0.000187734368312808	8221	TRUE	0.0253669041993188
rs74497331	A	G	A	G	-0.2042	-0.0434975	0.02992	0.0373189	0.040881	0.287328	outcome	reported	textfile	5.524e-17	0.024382	35333	exposure	reported	q413TL	1	TRUE	0.0019812123438357	70.1371699469196	91.2602304866623	NA	35333	0.000137723095464099	8221	TRUE	0.00739191581429491
rs75420707	T	C	T	C	-0.1285	0.0143127	0.0417	0.0330166	0.0427256	0.737631	outcome	reported	textfile	2.827e-10	0.020371	35344	exposure	reported	q413TL	1	TRUE	0.00112454593585534	39.7884464006933	91.2602304866623	NA	35344	1.36534337109769e-05	8221	TRUE	0.0147840241004102
rs7627910	C	T	C	T	0.0844	0.00735613	0.4459	0.465182	0.0154855	0.634763	outcome	reported	textfile	9.819e-26	0.008047	35344	exposure	reported	q413TL	1	TRUE	0.00310278422764053	109.999906147107	91.2602304866623	NA	35344	2.74547454932888e-05	8221	TRUE	3.70100397672079e-05
rs79312973	T	C	T	C	0.0933	0.0595201	0.06605	0.0497322	0.0353379	0.0921209	outcome	reported	textfile	8.662e-09	0.016212	35341	exposure	reported	q413TL	1	TRUE	0.000936277211091466	33.1181080926429	91.2602304866623	NA	35341	0.000345045979755537	8221	TRUE	0.325889322895471
rs9831886	A	G	A	G	0.0827	0.0374071	0.17184	0.811216	0.019672	0.0572307	outcome	reported	textfile	1.294e-14	0.010731	35333	exposure	reported	q413TL	1	TRUE	0.00167811109731902	59.3890045269337	91.2602304866623	NA	35333	0.000439745140114257	8221	TRUE	0.102188566145547
rs9852677	A	G	A	G	-0.1411	-0.00178079	0.03029	0.0451	0.0373282	0.96195	outcome	reported	textfile	1.804e-09	0.02346	35343	exposure	reported	q413TL	1	TRUE	0.00102246940410584	36.1720760515502	91.2602304866623	NA	35343	2.76905906203853e-07	8221	TRUE	0.0101992464364264
SNPs for MR Analysis of IL23R to Trans-4-hydroxyproline
SNP	effect_allele.exposure	other_allele.exposure	effect_allele.outcome	other_allele.outcome	beta.exposure	beta.outcome	eaf.exposure	eaf.outcome	se.outcome	pval.outcome	outcome	pval_origin.outcome	data_source.outcome	pval.exposure	se.exposure	samplesize.exposure	exposure	pval_origin.exposure	id.exposure	SNP_index	mr_keep	R2	f	meanf	units.outcome	effective_n.exposure	rsq.outcome	effective_n.outcome	steiger_dir	steiger_pval
rs111632417	G	A	G	A	-0.0996	-0.00622229	0.08124	0.0739055	0.0296297	0.833666	outcome	reported	textfile	1.593e-11	0.014779	35334	exposure	reported	2DKQMk	1	TRUE	0.00128374242350756	45.4154890974077	91.2602304866623	NA	35334	5.34551703455735e-06	8252	TRUE	0.0061009305924212
rs114824041	T	A	T	A	-0.0705	-0.0093182	0.13705	0.117984	0.0237676	0.695018	outcome	reported	textfile	2.712e-09	0.011852	35342	exposure	reported	2DKQMk	1	TRUE	0.00100015945459167	35.3810217887249	91.2602304866623	NA	35342	1.86307936495696e-05	8252	TRUE	0.0254668981695279
rs116033001	A	C	A	C	-0.1232	-0.0582936	0.05063	0.0596336	0.0322875	0.0710034	outcome	reported	textfile	1.095e-11	0.018135	35342	exposure	reported	2DKQMk	1	TRUE	0.00130415261745109	46.1489387599979	91.2602304866623	NA	35342	0.000394954808540629	8252	TRUE	0.183775735276269
rs11706153	T	C	T	C	-0.2257	-0.0442457	0.01465	0.0225591	0.0507198	0.383014	outcome	reported	textfile	2.282e-11	0.033753	35343	exposure	reported	2DKQMk	1	TRUE	0.00126353087091112	44.7109381595018	91.2602304866623	NA	35343	9.22344301050083e-05	8252	TRUE	0.0337675146888176
rs1264191	C	T	C	T	-0.0848	0.0154564	0.17643	0.820202	0.0201058	0.442039	outcome	reported	textfile	9.4e-16	0.010555	35343	exposure	reported	2DKQMk	1	TRUE	0.00182296944912122	64.5432236262113	91.2602304866623	NA	35343	7.16290057276496e-05	8252	TRUE	0.00508248853677271
rs13099560	TGCCTCAAAAAAAAAAAAAAA	CGCCTCAAAAAAAAAAAAAAA	A	G	0.0643	0.0176679	0.38184	0.653804	0.0160716	0.271629	outcome	reported	textfile	1.205e-14	0.008334	35341	exposure	reported	2DKQMk	1	FALSE	0.00168153234151779	59.5237625487116	91.2602304866623	NA	35341	0.000146465073219229	8252	TRUE	0.0179963434242381
rs1354034	C	T	C	T	0.0515	0.019843	0.38119	0.608934	0.0156915	0.206025	outcome	reported	textfile	4.692e-10	0.008268	35356	exposure	reported	2DKQMk	1	TRUE	0.00109616032630468	38.796179008417	91.2602304866623	NA	35356	0.000193797254728043	8252	TRUE	0.116375275150981
rs138564363	T	C	T	C	0.0776	0.00148095	0.09233	0.0729661	0.029427	0.959863	outcome	reported	textfile	2.716e-08	0.01396	35343	exposure	reported	2DKQMk	1	TRUE	0.000873513592515216	30.897833550666	91.2602304866623	NA	35343	3.06997424286731e-07	8252	TRUE	0.0176690765102647
rs138838615	A	G	A	G	-0.1094	0.0386876	0.06	0.0294455	0.0464401	0.404808	outcome	reported	textfile	1.471e-10	0.017071	35343	exposure	reported	2DKQMk	1	TRUE	0.00116067049104393	41.0669209873317	91.2602304866623	NA	35343	8.41137131712939e-05	8252	TRUE	0.0416273125624568
rs146958887	A	G	A	G	-0.1439	-0.0125058	0.09641	0.0620429	0.0316119	0.692398	outcome	reported	textfile	5.828e-26	0.013657	35344	exposure	reported	2DKQMk	1	TRUE	0.00313136147267239	111.01620904704	91.2602304866623	NA	35344	1.89696610901411e-05	8252	TRUE	2.38925855013949e-05
rs187979386	T	C	T	C	-0.1627	-0.0510055	0.03103	0.0298444	0.0448982	0.255946	outcome	reported	textfile	3.906e-12	0.023442	35344	exposure	reported	2DKQMk	1	TRUE	0.00136106409959042	48.1682875346266	91.2602304866623	NA	35344	0.000156406312800054	8252	TRUE	0.0459648869894894
rs2176862	T	C	T	C	-0.1327	-0.00705206	0.05177	0.0509597	0.0343059	0.837131	outcome	reported	textfile	2.792e-13	0.018168	35343	exposure	reported	2DKQMk	1	TRUE	0.00150719391758739	53.3461432240501	91.2602304866623	NA	35343	5.12198367225135e-06	8252	TRUE	0.00277607111597609
rs34762726	A	G	A	G	-0.2182	-0.0353206	0.30713	0.291823	0.0167923	0.0354325	outcome	reported	textfile	2.51e-141	0.008621	35343	exposure	reported	2DKQMk	1	TRUE	0.0178028471242456	640.57446957144	91.2602304866623	NA	35343	0.000535980502616558	8252	TRUE	1.04881819911423e-19
rs35023421	GAAGAC	AGAC	ATC	A	0.1225	0.0539886	0.0444	0.0383961	0.0399099	0.176131	outcome	reported	textfile	1.147e-09	0.020123	35341	exposure	reported	2DKQMk	1	FALSE	0.00104749685675356	37.0563077867435	91.2602304866623	NA	35341	0.000221764784024432	8252	TRUE	0.152756631031708
rs352157	G	A	G	A	0.0443	0.0225301	0.45188	0.464047	0.0154479	0.144715	outcome	reported	textfile	3.97e-08	0.008066	35339	exposure	reported	2DKQMk	1	TRUE	0.0008528373667517	30.162437682833	91.2602304866623	NA	35339	0.000257763506808448	8252	TRUE	0.281975696145129
rs4485709	TG	GG	A	C	-0.0477	-0.0102181	0.30826	0.851577	0.021385	0.632783	outcome	reported	textfile	4.586e-08	0.008726	35342	exposure	reported	2DKQMk	1	FALSE	0.000844788855589541	29.880080515558	91.2602304866623	NA	35342	2.76729731115784e-05	8252	TRUE	0.0514781563674854
rs4688714	C	T	C	T	0.0643	0.0114406	0.4277	0.482288	0.0154864	0.460056	outcome	reported	textfile	2.115e-15	0.008104	35343	exposure	reported	2DKQMk	1	TRUE	0.00177806150996575	62.9504015096608	91.2602304866623	NA	35343	6.61475831702704e-05	8252	TRUE	0.00534592720687395
rs4980320	C	T	C	T	0.0463	0.0533672	0.46986	0.451814	0.0158884	0.000782611	outcome	reported	textfile	8.319e-09	0.008036	35352	exposure	reported	2DKQMk	1	TRUE	0.000938124598606497	33.1938445228088	91.2602304866623	NA	35352	0.00136565517444352	8252	FALSE	0.604549533881771
rs62259755	T	G	T	G	0.076	0.0325382	0.16913	0.138133	0.0226135	0.150183	outcome	reported	textfile	1.376e-12	0.010725	35332	exposure	reported	2DKQMk	1	TRUE	0.00141921295522158	50.2120553073789	91.2602304866623	NA	35332	0.00025089300553005	8252	TRUE	0.0739588448283086
rs71080535	AT	T	CT	C	-0.2057	-0.0238512	0.32627	0.313828	0.0164393	0.146817	outcome	reported	textfile	1.364e-129	0.008493	35344	exposure	reported	2DKQMk	1	FALSE	0.0163260753251493	586.572582303786	91.2602304866623	NA	35344	0.000255087443083045	8252	TRUE	3.55369714918233e-20
rs71325001	C	G	C	G	-0.1319	-0.0076743	0.09378	0.0966642	0.0258882	0.766894	outcome	reported	textfile	1.148e-21	0.013793	35344	exposure	reported	2DKQMk	1	TRUE	0.00258068023884237	91.4423845559833	91.2602304866623	NA	35344	1.06516100838003e-05	8252	TRUE	9.97314573399229e-05
rs73088112	C	T	C	T	-0.1859	0.0766849	0.02697	0.0161388	0.0599799	0.20107	outcome	reported	textfile	3.926e-14	0.024579	35344	exposure	reported	2DKQMk	1	TRUE	0.00161589196447145	57.2012849049854	91.2602304866623	NA	35344	0.000198092598458109	8252	TRUE	0.0325023915856252
rs74473238	G	C	G	C	0.1036	0.039121	0.09999	0.0902457	0.026652	0.142147	outcome	reported	textfile	1.114e-14	0.01341	35344	exposure	reported	2DKQMk	1	TRUE	0.00168582889200043	59.6811769534961	91.2602304866623	NA	35344	0.000261091619410489	8252	TRUE	0.0415268519782575
rs74497331	A	G	A	G	-0.2042	-0.070641	0.02992	0.0374212	0.0404035	0.0803966	outcome	reported	textfile	5.524e-17	0.024382	35333	exposure	reported	2DKQMk	1	TRUE	0.0019812123438357	70.1371699469196	91.2602304866623	NA	35333	0.000370391373885819	8252	TRUE	0.0385981989496135
rs75420707	T	C	T	C	-0.1285	-0.0323073	0.0417	0.0331351	0.042217	0.444113	outcome	reported	textfile	2.827e-10	0.020371	35344	exposure	reported	2DKQMk	1	TRUE	0.00112454593585534	39.7884464006933	91.2602304866623	NA	35344	7.09809513277707e-05	8252	TRUE	0.03992532700363
rs7627910	C	T	C	T	0.0844	0.0100675	0.4459	0.464948	0.015313	0.510892	outcome	reported	textfile	9.819e-26	0.008047	35344	exposure	reported	2DKQMk	1	TRUE	0.00310278422764053	109.999906147107	91.2602304866623	NA	35344	5.23897118532766e-05	8252	TRUE	7.23972592397992e-05
rs79312973	T	C	T	C	0.0933	0.0459362	0.06605	0.0494845	0.03505	0.189996	outcome	reported	textfile	8.662e-09	0.016212	35341	exposure	reported	2DKQMk	1	TRUE	0.000936277211091466	33.1181080926429	91.2602304866623	NA	35341	0.000208156380830055	8252	TRUE	0.185760758486878
rs9831886	A	G	A	G	0.0827	0.0273133	0.17184	0.810504	0.0194523	0.160285	outcome	reported	textfile	1.294e-14	0.010731	35333	exposure	reported	2DKQMk	1	TRUE	0.00167811109731902	59.3890045269337	91.2602304866623	NA	35333	0.000238917911944113	8252	TRUE	0.0368129177363495
rs9852677	A	G	A	G	-0.1411	0.0305849	0.03029	0.0450516	0.0369581	0.407923	outcome	reported	textfile	1.804e-09	0.02346	35343	exposure	reported	2DKQMk	1	TRUE	0.00102246940410584	36.1720760515502	91.2602304866623	NA	35343	8.30051155681595e-05	8252	TRUE	0.0613634665506341
