# Supplementary material for: Systematic elucidation of the cross-omics regulatory network in chronic rhinosinusitis: the LAT-IL23R metabolic axis
Source: Braz J Otorhinolaryngol. 2026 Apr 22;92(4):101819. doi: 10.1016/j.bjorl.2026.101819 (PMC13126341; doi:10.1016/j.bjorl.2026.101819)
Supplement: Supplementary file 8 [file mmc8.xlsx]

## Sheet: Sheet1
TableS8.Mendelian randomization, sensitivity analysis, and MR-PRESSO results of the LAT-IL23R amino acid axis
Exposure	Outcome	Methods	nsnp	β	se	pvalue	FDR	or	or_lci95	or_uci95	Heter.Stat	Heter.p	egger_intercept	egger_intercept_se	egger_intercept_pval	MR-PRESSO Global Test Pvalue
5088_175_IL23R_IL_23_R	Chronic rhinosinusitis	Inverse variance weighted	24	0.113229	0.0279602	5.13E-05	0.244123	1.11989	1.06017	1.18297	17.9347	0.761019	-0.0072664	0.00671844	0.291161	0.775
		MR Egger	24	0.169919849389673	0.059407180456208	0.00909690991679749	1	1.18520985222028	1.05493776608533	1.33156896924134
		Weighted median	24	0.103980736011386	0.0416867111496411	0.0126192415055701	1	1.10957907979094	1.02252471741954	1.20404496178507
		Simple mode	24	0.116369265027964	0.0720026593392008	0.119690641414295	1	1.12341063180879	0.975547968116196	1.29368466637071
		Weighted mode	24	0.103191443379023	0.0401953044682223	0.0172247190455058	1	1.10870364273169	1.02470897620409	1.19958329238028
LAT_O43561_OID20640_v1_Inflammation	Chronic rhinosinusitis	Inverse variance weighted	13	0.131295	0.0659364	0.0464546	1	1.1403	1.00206	1.29762	18.4438	0.102866	0.00464712	0.0170465	0.7902	0.126
		MR Egger	13	0.0580093915290674	0.277449859036291	0.838206825140879	1	1.05972494810121	0.615209553274209	1.82542185772521
		Weighted median	13	0.115342719531773	0.0700339949831122	0.09956764397945	1	1.12225799140446	0.978314671561266	1.28738026310209
		Simple mode	13	0.132771539603896	0.0937251034608648	0.182031434686885	1	1.14198906925094	0.950345512463494	1.37227883668123
		Weighted mode	13	0.126651563702366	0.0848889520055369	0.161522964505536	1	1.13502146619581	0.961048135565299	1.34048824512573
LAT_O43561_OID20640_v1_Inflammation	5088_175_IL23R_IL_23_R	Inverse variance weighted	12	0.207859	0.0530181	8.84e-05	0.419685	1.23104	1.10954	1.36585	15.8721	0.145944	-0.012796	0.0135046	0.365705	0.214
		MR Egger	12	0.402511590679849	0.212225653148703	0.0871064294716652	1	1.4955762598701	0.98663936680701	2.26703740428042
		Weighted median	12	0.209776024885683	0.0626885668450173	0.000818917352375394	1	1.23340177771356	1.09079461351217	1.39465296804934
		Simple mode	12	0.263354908653582	0.10356796056595	0.0273422718773637	1	1.30128847554695	1.06222068860519	1.59416184862193
		Weighted mode	12	0.257675167277536	0.0795069449591563	0.00786117768810681	1	1.29391844330152	1.10720802642784	1.51211416278958
Trans-4-hydroxyproline levels	chronic rhinosinusitis	Inverse variance weighted	3	0.142321547162524	0.0679637840956995	0.0362529249205935	0.0375030257799243	1.15294731587826	1.00915417584204	1.31722936396881	0.35491325016957	0.837397320585814	0.00105339333552156	0.0279066324607559	0.975980878601708
		MR Egger	3	0.137866658890217	0.136189840686591	0.496104882372616	1	1.14782248814527	0.878916457166376	1.49900079074591
		Weighted median	3	0.125361666951048	0.0823235015746473	0.127810456168484	1	1.13355834953147	0.964647628505324	1.33204549912539
		Simple mode	3	0.125420994911344	0.100584620450138	0.338651360357113	1	1.13362560323121	0.93078695621676	1.38066718674779
		Weighted mode	3	0.125193181185389	0.0874943779213614	0.288765394063881	1	1.13336737717354	0.95475950299487	1.34538761605616
Gamma-glutamyltyrosine levels	chronic rhinosinusitis	Inverse variance weighted	3	0.197873296772863	0.0526386482703057	0.000170534037631884	0.00042633509407971	1.21880795713661	1.09933070669249	1.35127021135328	1.0379181355659	0.595139725767426	-0.0135588	0.0173120629559244	0.577021453124126
		MR Egger	3	0.271448000151942	0.10768357213153	0.240425056281089	1	1.31186265342418	1.0622488302099	1.62013228210292
		Weighted median	3	0.215888034326166	0.0623133962576351	0.000531114411285104	0.259714947118416	1.24096342591564	1.09828928926483	1.4021717588552
		Simple mode	3	0.226087537956472	0.0827942382535277	0.112017921570913	1	1.25368540553336	1.06589074618054	1.47456678996359
		Weighted mode	3	0.227441720070845	0.073613392144076	0.0907247158787017	1	1.25538427391555	1.08671509478272	1.45023261640585
5088_175_IL23R_IL_23_R	Trans-4-hydroxyproline levels	Inverse variance weighted	25	0.178933082899777	0.0449369227513699	6.83745475371827e-05	0.00211961097365267	1.19594071260565	1.09511208012296	1.30605279042042	24.9119683019308	0.410557140088521	0.0180811006911894	0.00987681515823634	0.0801396130749032	0.502
		MR Egger	25	0.0294482053980656	0.092807025694879	0.753874136136891	1	1.02988609155029	0.858598762095264	1.23534462008815
		Weighted median	25	0.162308321243322	0.0641966483804592	0.011461669773853	0.177655881494721	1.17622283990813	1.03715655855036	1.33393570885312
		Simple mode	25	0.149371706775907	0.113581841371359	0.200903018576801	1	1.16110449941645	0.929369664897012	1.4506215443502
		Weighted mode	25	0.153741901916322	0.0667242915810273	0.0301798256192984	0.311858198066083	1.16618985656527	1.02322795332077	1.3291259070298
5088_175_IL23R_IL_23_R	Gamma-glutamyltyrosine levels	Inverse variance weighted	25	0.16138043148976	0.0482311705442185	0.000819929258249446	0.0254178070057328	1.17513194098231	1.06913224901739	1.29164102942927	28.0344584248894	0.258589172074294	0.0118285651943082	0.0107495187547049	0.282550091683476	0.301
		MR Egger	25	0.0634976113013878	0.101087720064666	0.536097870043954	1	1.06555694050404	0.874035470525038	1.29904521240344
		Weighted median	25	0.121870123017477	0.0681211749445041	0.0736116451972011	0.733932916072823	1.12960738225454	0.988420188270173	1.29096193419227
		Simple mode	25	0.258873983772603	0.128884482640458	0.0559616496029125	0.733932916072823	1.29547054423083	1.0062800350452	1.66777027519417
		Weighted mode	25	0.120366088765009	0.0691829973874885	0.0947010214287514	0.733932916072823	1.12790969107266	0.984882842888104	1.29170721208326
