# Supplementary material for: Systematic elucidation of the cross-omics regulatory network in chronic rhinosinusitis: the LAT-IL23R metabolic axis
Source: Braz J Otorhinolaryngol. 2026 Apr 22;92(4):101819. doi: 10.1016/j.bjorl.2026.101819 (PMC13126341; doi:10.1016/j.bjorl.2026.101819)
Supplement: Supplementary file 9 [file mmc9.xlsx]

## Sheet: Sheet1
TableS9 Summary of Dataset Characteristics and Purposes in This Study
Dataset Name	Data Type	Sample Ancestry	Sample Size	Data Version	Access Dates	Measurement Matrix	Role in Study	Official Link
deCODE	pQTL (Proteomics)	Icelandic (European)	35,559 participants	Fixed version (no version number)	2025-05-01	Plasma	Exposure (CRS-associated protein screening)	https://www.decode.com/summarydata/
UKB-PPP	pQTL (Proteomics)	UK (European)	54,219 participants	Fixed version (no version number)	2025-05-02	Plasma	Exposure (Upstream regulator screening)	https://www.synapse.org/Synapse:syn51364943/wiki/622119
CLSA	Metabolomics	Canadian (European)	8,299 participants (1,091 metabolites + 309 metabolite ratios)	Fixed version (no version number)	2025-05-03	Plasma	Mediator (Metabolite screening)	https://www.clsa-elcv.ca/
FinnGen R12	GWAS (CRS)	Finnish (European)	22,099 cases (CRS) + 371,520 controls	Fixed version (no version number)	2025-05-04	N/A	Outcome (CRS phenotype)	https://storage.googleapis.com/finngen-public-data-r12/summary_stats/release/finngen_R12_J10_CHRONSINUSITIS.gz
